# Supplementary material for: Determining extracellular vesicles properties and miRNA cargo variability in bovine milk from healthy cows and cows undergoing subclinical mastitis
Source: BMC Genomics. 2022 Mar 7;23:189. doi: 10.1186/s12864-022-08377-z (PMC8903571; doi:10.1186/s12864-022-08377-z)
Supplement: Supplementary file 2 — Additional file 2: Supplementary Table S1. Somatic Cell Count in milk during the animal trial. [file 12864_2022_8377_MOESM2_ESM.xlsx]

## Sheet: Sheet1
Supplementary Table S1. Somatic Cell Count in milk during animal trial
		Day 1		Day 2		Day 3		Day 4		Day 5		Day 6		Day 7		Day 8		Day 9		Day 10		Average
Individual	Quarter	Morning	Afternoon	Morning	Afternoon	Morning	Afternoon	Morning	Afternoon	Morning	Afternoon	Morning	Afternoon	Morning	Afternoon	Morning	Afternoon	Morning	Afternoon	Morning	Afternoon	10 days	3 days (EV samples)
COW 1	Control	4	12	9	15	8	4	12	1	4	3	6	6	7	9	3	3	9	4	12	2	6.65	6
COW 2	Control	3	12	12	4	8	9	16	12	9	14	8	22	14	12	12	9	9	11	9	18	11.15	16
COW 3	Control	10	8	14	11	11	6	6	18	9	7	6	10	8	10	5	13	4	10	5	19	9.5	9
COW 4	High SCC	1221	777	485	2025	969	740	459	922	3386	457		770	108	440	398	2797	2324	775	1063	3037	1218.58	1229
	Low SCC	11	13	14	8	7	8		11	13	6		22	13	6	29	15	10	11	13	17	12.6111	9
COW 5	High SCC	741	1588	1443	2058	1840	1647	1872	3887	2219	2885	673	981	904	1151	929	1319	1586	2094	2281	2760	1742.9	1764.33
	Low SCC	13	13	12	31	11	19	12	5	14	10	19	52	36	27	27	77	25	24	32	53	25.6	21
COW 6	High SCC	1530	968	1667	994	1587	2462	2213	2395	3217	3754	224	1798	1274	2560	1852	3491	2626	2241	2156	2473	2074.1	2870.33
	Low SCC	9	19	11	17	12	11	15	6	6	9	6	6	4	3	2	3	3	7	1	9	7.95	8.66667
				samples selected for EV analysis
