# Supplementary material for: Determining extracellular vesicles properties and miRNA cargo variability in bovine milk from healthy cows and cows undergoing subclinical mastitis
Source: BMC Genomics. 2022 Mar 7;23:189. doi: 10.1186/s12864-022-08377-z (PMC8903571; doi:10.1186/s12864-022-08377-z)
Supplement: Supplementary file 4 — Additional file 4: Supplementary Table S3. Sequencing output smallRNA-seq. [file 12864_2022_8377_MOESM4_ESM.xlsx]

## Sheet: Sequencing output
Supplementary Table S2. Sequencing output smallRNA-seq
Sample Name	Million Sequences start	% Dups	% GC	Length	% Failed	Million Sequences end
20191125.B-P01_pool1_R1	17.5	0.853	0.52	34 bp	0.42	5.3
20191125.B-P02_pool1_R1	15.8	0.841	0.53	35 bp	0.5	14.6
20191125.B-P03_pool1_R1	18.7	0.83	0.54	36 bp	0.5	9.8
20191125.B-P04_pool1_R1	18	0.88	0.53	35 bp	0.5	10
20191125.B-P05_pool1_R1	16.3	0.848	0.54	36 bp	0.5	11.4
20191125.B-P06_pool1_R1	16.9	0.88	0.54	35 bp	0.5	10.6
20191125.B-P07_pool1_R1	14.7	0.881	0.55	36 bp	0.5	13.2
20191125.B-P08_pool1_R1	22.4	0.889	0.54	35 bp	0.5	9.8
20191125.B-P09_pool1_R1	18.2	0.895	0.56	37 bp	0.5	12.2
20191125.B-P10_pool1_R1	21.7	0.823	0.52	33 bp	0.42	5.7
20191125.B-P11_pool1_R1	14.9	0.796	0.54	36 bp	0.42	8.4
20191125.B-P12_pool1_R1	10.1	0.786	0.54	36 bp	0.5	9.1
20191125.B-P13_pool1_R1	10.3	0.859	0.54	37 bp	0.5	10.3
20191125.B-P14_pool1_R1	14.1	0.84	0.53	35 bp	0.5	14.1
20191125.B-P15_pool2_R1	15.6	0.784	0.53	35 bp	0.5	8.3
20191125.B-P16_pool2_R1	14.6	0.831	0.53	35 bp	0.5	11.3
20191125.B-P17_pool2_R1	13.6	0.843	0.55	36 bp	0.5	11.1
20191125.B-P18_pool2_R1	18.8	0.874	0.55	36 bp	0.5	16.4
20191125.B-P19_pool2_R1	23.2	0.831	0.54	36 bp	0.5	12.4
20191125.B-P20_pool2_R1	17.1	0.899	0.52	35 bp	0.42	7.8
20191125.B-P21_pool2_R1	15.9	0.879	0.54	36 bp	0.42	8.8
20191125.B-P22_pool2_R1	12.1	0.911	0.55	37 bp	0.5	7.6
20191125.B-P23_pool2_R1	20.7	0.836	0.55	36 bp	0.42	7.1
20191125.B-P24_pool2_R1	16.1	0.886	0.55	35 bp	0.42	4.4
20191125.B-P25_pool2_R1	13.7	0.899	0.55	36 bp	0.5	9.2
20191125.B-P26_pool2_R1	13.2	0.913	0.54	35 bp	0.5	14
20191125.B-P27_pool2_R1	13.4	0.893	0.57	37 bp	0.5	12.8
