# Supplementary material for: Determining extracellular vesicles properties and miRNA cargo variability in bovine milk from healthy cows and cows undergoing subclinical mastitis
Source: BMC Genomics. 2022 Mar 7;23:189. doi: 10.1186/s12864-022-08377-z (PMC8903571; doi:10.1186/s12864-022-08377-z)
Supplement: Supplementary file 5 — Additional file 5: Supplementary Table S4. All miRNAs found in milk EV samples. [file 12864_2022_8377_MOESM5_ESM.xlsx]

## Sheet: Sheet 1
Supplementary Table S4. All miRNAs found in milk EV sampls
miRNA ID
bta-let-7a-3p
bta-let-7a-5p
bta-let-7b
bta-let-7c
bta-let-7d
bta-let-7e
bta-let-7f
bta-let-7g
bta-let-7i
bta-miR-100
bta-miR-101
bta-miR-10174-3p
bta-miR-103
bta-miR-106b
bta-miR-107
bta-miR-11971
bta-miR-11978
bta-miR-11985
bta-miR-11986b
bta-miR-12014
bta-miR-125a
bta-miR-125b
bta-miR-1260b
bta-miR-128
bta-miR-1306
bta-miR-135a
bta-miR-140
bta-miR-141
bta-miR-142-5p
bta-miR-143
bta-miR-1468
bta-miR-146b
bta-miR-148a
bta-miR-148b
bta-miR-148c
bta-miR-148d
bta-miR-151-3p
bta-miR-151-5p
bta-miR-15b
bta-miR-16a
bta-miR-16b
bta-miR-17-5p
bta-miR-181a
bta-miR-181b
bta-miR-182
bta-miR-183
bta-miR-1839
bta-miR-185
bta-miR-186
bta-miR-191
bta-miR-193a-5p
bta-miR-194
bta-miR-196a
bta-miR-197
bta-miR-19b
bta-miR-200a
bta-miR-200b
bta-miR-200c
bta-miR-20a
bta-miR-21-5p
bta-miR-223
bta-miR-22-3p
bta-miR-22-5p
bta-miR-2284ab
bta-miR-2284j
bta-miR-2284x
bta-miR-2285av
bta-miR-2285bf
bta-miR-2285bi
bta-miR-2285t
bta-miR-2288
bta-miR-2340
bta-miR-23a
bta-miR-2419-5p
bta-miR-24-3p
bta-miR-2478
bta-miR-25
bta-miR-26a
bta-miR-26b
bta-miR-26c
bta-miR-27a-3p
bta-miR-27b
bta-miR-28
bta-miR-2889
bta-miR-2890
bta-miR-2898
bta-miR-2904
bta-miR-29a
bta-miR-29b
bta-miR-29c
bta-miR-30a-5p
bta-miR-30b-5p
bta-miR-30c
bta-miR-30d
bta-miR-30e-5p
bta-miR-30f
bta-miR-32
bta-miR-320a
bta-miR-339a
bta-miR-340
bta-miR-342
bta-miR-3432a
bta-miR-3596
bta-miR-3600
bta-miR-361
bta-miR-3613a
bta-miR-362-3p
bta-miR-362-5p
bta-miR-363
bta-miR-365-3p
bta-miR-374a
bta-miR-374b
bta-miR-374c
bta-miR-375
bta-miR-378
bta-miR-423-3p
bta-miR-423-5p
bta-miR-425-5p
bta-miR-429
bta-miR-484
bta-miR-499
bta-miR-502a
bta-miR-532
bta-miR-574
bta-miR-6119-5p
bta-miR-652
bta-miR-6529a
bta-miR-660
bta-miR-664b
bta-miR-6715
bta-miR-7
bta-miR-7859
bta-miR-8549
bta-miR-885
bta-miR-92a
bta-miR-92b
bta-miR-93
bta-miR-98
bta-miR-99a-5p
bta-miR-99b
