# Supplementary material for: Determining extracellular vesicles properties and miRNA cargo variability in bovine milk from healthy cows and cows undergoing subclinical mastitis
Source: BMC Genomics. 2022 Mar 7;23:189. doi: 10.1186/s12864-022-08377-z (PMC8903571; doi:10.1186/s12864-022-08377-z)
Supplement: Supplementary file 8 — Additional file 8: Supplementary Table S7. miRNA-target enrichment and network analysis of upregulated miRNAs. [file 12864_2022_8377_MOESM8_ESM.xlsx]

## Sheet: miRNA-target enrichment
Supplementary Table S7. Upregulated miRNAs
Gene Symbol	p-value	FDR	Odd ratio	Number of interactions	microRNA 1	microRNA 2	microRNA 3
SPG11	2.962e-06	0.00336187	0.00192382	2	hsa-miR-21-5p	hsa-miR-22-3p
ALMS1	6.19627e-05	0.0351638	0.00673336	2	hsa-miR-21-5p	hsa-miR-22-3p
ABCB1	0.00019399	0.0397006	0.0115429	2	hsa-miR-223-3p	hsa-miR-21-5p
ANKRD28	0.000737336	0.0397006	0.0221239	2	hsa-miR-21-5p	hsa-miR-142-5p
BAG2	0.00109738	0.0397006	0.0269334	2	hsa-miR-223-3p	hsa-miR-142-5p
FOXO3	0.000137581	0.0397006	0.0410414	3	hsa-miR-21-5p	hsa-miR-223-3p	hsa-miR-142-5p
FRAT2	0.00181766	0.0397006	0.0346287	2	hsa-miR-22-3p	hsa-miR-142-5p
FUBP1	0.000351622	0.0397006	0.0153905	2	hsa-miR-21-5p	hsa-miR-22-3p
HIF1A	0.000310956	0.0397006	0.0538669	3	hsa-miR-22-3p	hsa-miR-21-5p	hsa-miR-142-5p
IL6	0.00067374	0.0397006	0.021162	2	hsa-miR-223-3p	hsa-miR-146b-5p
IRAK1	0.000447626	0.0397006	0.0173144	2	hsa-miR-146b-5p	hsa-miR-21-5p
MALAT1	0.000229084	0.0397006	0.0125048	2	hsa-miR-22-3p	hsa-miR-146b-5p
MEF2C	0.000499901	0.0397006	0.0182763	2	hsa-miR-223-3p	hsa-miR-21-5p
NFIA	0.00109738	0.0397006	0.0269334	2	hsa-miR-223-3p	hsa-miR-21-5p
NFKB1	0.000398197	0.0397006	0.0163524	2	hsa-miR-146b-5p	hsa-miR-21-5p
PCBP1	0.0016211	0.0397006	0.0327049	2	hsa-miR-21-5p	hsa-miR-142-5p
PIK3C2A	0.0016211	0.0397006	0.0327049	2	hsa-miR-22-3p	hsa-miR-21-5p
PPWD1	0.00152692	0.0397006	0.031743	2	hsa-miR-146b-5p	hsa-miR-142-5p
PTEN	0.00101201	0.0397006	0.080159	3	hsa-miR-21-5p	hsa-miR-22-3p	hsa-miR-142-5p
RASEF	0.000351622	0.0397006	0.0153905	2	hsa-miR-21-5p	hsa-miR-142-5p
SIRT1	0.00192004	0.0397006	0.0355906	2	hsa-miR-22-3p	hsa-miR-142-5p
SNX24	0.00109738	0.0397006	0.0269334	2	hsa-miR-223-3p	hsa-miR-142-5p
SP1	0.00147286	0.0397006	0.0910607	3	hsa-miR-21-5p	hsa-miR-22-3p	hsa-miR-223-3p
TGFB2	0.00171801	0.0397006	0.0336668	2	hsa-miR-21-5p	hsa-miR-142-5p
TIAM1	0.000398197	0.0397006	0.0163524	2	hsa-miR-21-5p	hsa-miR-22-3p
TLR4	0.000803744	0.0397006	0.0230858	2	hsa-miR-21-5p	hsa-miR-146b-5p
TRIM59	0.00192004	0.0397006	0.0355906	2	hsa-miR-21-5p	hsa-miR-142-5p
TTC33	0.00171801	0.0397006	0.0336668	2	hsa-miR-21-5p	hsa-miR-22-3p
UBR5	0.000229084	0.0397006	0.0125048	2	hsa-miR-21-5p	hsa-miR-22-3p
ZNF217	0.000944974	0.0397006	0.0250096	2	hsa-miR-22-3p	hsa-miR-21-5p
ZNF292	0.00152692	0.0397006	0.031743	2	hsa-miR-21-5p	hsa-miR-146b-5p
RRAS2	0.00213295	0.0432303	0.0375144	2	hsa-miR-223-3p	hsa-miR-142-5p
ATP13A3	0.00224347	0.0439023	0.0384763	2	hsa-miR-146b-5p	hsa-miR-142-5p
EGFR	0.00224347	0.0439023	0.0384763	2	hsa-miR-21-5p	hsa-miR-146b-5p
BTN3A3	0.0024726	0.0445276	0.0404002	2	hsa-miR-21-5p	hsa-miR-22-3p
CD47	0.0025912	0.0445276	0.0413621	2	hsa-miR-21-5p	hsa-miR-142-5p
CYBRD1	0.0024726	0.0445276	0.0404002	2	hsa-miR-21-5p	hsa-miR-146b-5p
MYO6	0.00271249	0.0445276	0.042324	2	hsa-miR-22-3p	hsa-miR-146b-5p
SFXN1	0.00283644	0.0445276	0.0432859	2	hsa-miR-21-5p	hsa-miR-22-3p
SOCS1	0.0024726	0.0445276	0.0404002	2	hsa-miR-142-5p	hsa-miR-21-5p
USP48	0.00349613	0.0445276	0.0480954	2	hsa-miR-146b-5p	hsa-miR-142-5p
ZEB1	0.0025912	0.0445276	0.0413621	2	hsa-miR-142-5p	hsa-miR-223-3p
PPARA	0.00392363	0.0445331	0.0509811	2	hsa-miR-22-3p	hsa-miR-21-5p
RMND5A	0.00392363	0.0445331	0.0509811	2	hsa-miR-21-5p	hsa-miR-22-3p
LIN7C	0.00437467	0.0491609	0.0538669	2	hsa-miR-22-3p	hsa-miR-21-5p
CAPRIN1	0.00517827	0.0499276	0.0586764	2	hsa-miR-21-5p	hsa-miR-223-3p
E2F1	0.00484909	0.0499276	0.0567526	2	hsa-miR-223-3p	hsa-miR-21-5p
MSH6	0.00517827	0.0499276	0.0586764	2	hsa-miR-21-5p	hsa-miR-142-5p
FIGN	0.00586736	0.0500711	0.062524	2	hsa-miR-21-5p	hsa-miR-142-5p
2002-09-01	0.00586736	0.0500711	0.062524	2	hsa-miR-223-3p	hsa-miR-21-5p
PTPDC1	0.00622717	0.0527451	0.0644479	2	hsa-miR-21-5p	hsa-miR-142-5p
FOXO1	0.00641087	0.0538988	0.0654098	2	hsa-miR-223-3p	hsa-miR-21-5p
ERBB2	0.00736705	0.0558588	0.0702193	2	hsa-miR-21-5p	hsa-miR-22-3p
PARP1	0.00838546	0.0604671	0.0750289	2	hsa-miR-21-5p	hsa-miR-223-3p
STAT3	0.00881008	0.0604671	0.0769527	2	hsa-miR-21-5p	hsa-miR-223-3p
TWF1	0.00902605	0.0604671	0.0779146	2	hsa-miR-142-5p	hsa-miR-223-3p
E2F2	0.0101424	0.0632507	0.0827241	2	hsa-miR-21-5p	hsa-miR-22-3p
SECISBP2L	0.0101424	0.0632507	0.0827241	2	hsa-miR-21-5p	hsa-miR-223-3p
ETNK1	0.0108412	0.0655821	0.0856098	2	hsa-miR-21-5p	hsa-miR-142-5p
FKBP5	0.0106059	0.0655821	0.0846479	2	hsa-miR-21-5p	hsa-miR-22-3p
RHOB	0.0115614	0.0656112	0.0884956	2	hsa-miR-223-3p	hsa-miR-21-5p
REST	0.013586	0.0700916	0.0961908	2	hsa-miR-21-5p	hsa-miR-142-5p
HSPA1B	0.0171916	0.0751196	0.108696	2	hsa-miR-146b-5p	hsa-miR-22-3p
SRSF7	0.0157592	0.0751196	0.103886	2	hsa-miR-22-3p	hsa-miR-142-5p
TGFBR2	0.0163254	0.0751196	0.10581	2	hsa-miR-21-5p	hsa-miR-142-5p
SPPL2A	0.0174848	0.0760356	0.109658	2	hsa-miR-142-5p	hsa-miR-223-3p
TRAPPC2	0.0177803	0.0770253	0.110619	2	hsa-miR-21-5p	hsa-miR-142-5p
ZBTB20	0.0183779	0.078567	0.112543	2	hsa-miR-21-5p	hsa-miR-142-5p
CEP97	0.019291	0.0790443	0.115429	2	hsa-miR-21-5p	hsa-miR-142-5p
SERBP1	0.0199107	0.0812901	0.117353	2	hsa-miR-22-3p	hsa-miR-146b-5p
GXYLT2	0.0202239	0.0822727	0.118315	2	hsa-miR-21-5p	hsa-miR-146b-5p
ZNF460	0.0210777	0.0827793	0.230217	3	hsa-miR-22-3p	hsa-miR-21-5p	hsa-miR-223-3p
FAM126B	0.0262284	0.0914348	0.135629	2	hsa-miR-21-5p	hsa-miR-142-5p
HMGB1	0.0377166	0.104457	0.164486	2	hsa-miR-22-3p	hsa-miR-21-5p
SCD	0.041505	0.107182	0.173144	2	hsa-miR-22-3p	hsa-miR-142-5p
CDK6	0.044999	0.11072	0.180839	2	hsa-miR-21-5p	hsa-miR-22-3p
MKNK2	0.0481517	0.11342	0.187572	2	hsa-miR-21-5p	hsa-miR-223-3p
IGF1R	0.0730956	0.131203	0.235668	2	hsa-miR-223-3p	hsa-miR-21-5p
SLC7A5	0.0858822	0.138461	0.257791	2	hsa-miR-223-3p	hsa-miR-22-3p
CDKN1A	0.124536	0.159355	0.318392	2	hsa-miR-146b-5p	hsa-miR-22-3p

## Sheet: KEGG Enriched pathways FDR<0.05
microRNA	KEGG ID	Description	p-value	FDR	Genes	Count
hsa-miR-142-5p	hsa05206	MicroRNAs in cancer	1.63269e-06	4.79075e-05	ZEB1/SIRT1/SOCS1/PTEN/TGFB2	5
hsa-miR-142-5p	hsa04068	FoxO signaling pathway	2.2756e-06	4.79075e-05	TGFBR2/SIRT1/PTEN/TGFB2	4
hsa-miR-142-5p	hsa04218	Cellular senescence	4.57576e-06	6.42212e-05	TGFBR2/SIRT1/PTEN/TGFB2	4
hsa-miR-142-5p	hsa04380	Osteoclast differentiation	0.00013196	0.00138905	TGFBR2/SOCS1/TGFB2	3
hsa-miR-142-5p	hsa05225	Hepatocellular carcinoma	0.00029555	0.00248884	TGFBR2/PTEN/TGFB2	3
hsa-miR-142-5p	hsa05166	Human T-cell leukemia virus 1 infection	0.000644857	0.00452531	TGFBR2/PTEN/TGFB2	3
hsa-miR-142-5p	hsa05211	Renal cell carcinoma	0.00148482	0.00757287	HIF1A/TGFB2	2
hsa-miR-142-5p	hsa05230	Central carbon metabolism in cancer	0.00152785	0.00757287	HIF1A/PTEN	2
hsa-miR-142-5p	hsa05212	Pancreatic cancer	0.00179856	0.00757287	TGFBR2/TGFB2	2
hsa-miR-142-5p	hsa05220	Chronic myeloid leukemia	0.00179856	0.00757287	TGFBR2/TGFB2	2
hsa-miR-142-5p	hsa05210	Colorectal cancer	0.00229699	0.00846221	TGFBR2/TGFB2	2
hsa-miR-142-5p	hsa05235	PD-L1 expression and PD-1 checkpoint pathway in cancer	0.00245794	0.00846221	HIF1A/PTEN	2
hsa-miR-142-5p	hsa04350	TGF-beta signaling pathway	0.00273782	0.00846221	TGFBR2/TGFB2	2
hsa-miR-142-5p	hsa05215	Prostate cancer	0.00291269	0.00846221	ZEB1/PTEN	2
hsa-miR-142-5p	hsa04933	AGE-RAGE signaling pathway in diabetic complications	0.00309274	0.00846221	TGFBR2/TGFB2	2
hsa-miR-142-5p	hsa05142	Chagas disease (American trypanosomiasis)	0.00321564	0.00846221	TGFBR2/TGFB2	2
hsa-miR-142-5p	hsa04659	Th17 cell differentiation	0.00353289	0.00875019	TGFBR2/HIF1A	2
hsa-miR-142-5p	hsa05145	Toxoplasmosis	0.00386435	0.00903941	SOCS1/TGFB2	2
hsa-miR-142-5p	hsa04140	Autophagy - animal	0.00573146	0.0127013	HIF1A/PTEN	2
hsa-miR-142-5p	hsa05226	Gastric cancer	0.0067496	0.0142097	TGFBR2/TGFB2	2
hsa-miR-142-5p	hsa04390	Hippo signaling pathway	0.00747143	0.0149803	TGFBR2/TGFB2	2
hsa-miR-142-5p	hsa05161	Hepatitis B	0.00793986	0.0151959	TGFBR2/TGFB2	2
hsa-miR-142-5p	hsa05202	Transcriptional misregulation in cancer	0.0110245	0.0201822	TGFBR2/ZEB1	2
hsa-miR-142-5p	hsa05205	Proteoglycans in cancer	0.012504	0.0219368	HIF1A/TGFB2	2
hsa-miR-142-5p	hsa04010	MAPK signaling pathway	0.0248127	0.0401825	TGFBR2/TGFB2	2
hsa-miR-142-5p	hsa04060	Cytokine-cytokine receptor interaction	0.0248127	0.0401825	TGFBR2/TGFB2	2
hsa-miR-142-5p	hsa00760	Nicotinate and nicotinamide metabolism	0.0301108	0.0469564	SIRT1	1
hsa-miR-142-5p	hsa04930	Type II diabetes mellitus	0.0394122	0.0592665	SOCS1	1
hsa-miR-142-5p	hsa05144	Malaria	0.0427755	0.062106	TGFB2	1
hsa-miR-142-5p	hsa05213	Endometrial cancer	0.0494719	0.0668495	PTEN	1
hsa-miR-142-5p	hsa04213	Longevity regulating pathway - multiple species	0.052805	0.0668495	SIRT1	1
hsa-miR-142-5p	hsa05321	Inflammatory bowel disease (IBD)	0.0552982	0.0668495	TGFB2	1
hsa-miR-142-5p	hsa04137	Mitophagy - animal	0.0577858	0.0668495	HIF1A	1
hsa-miR-142-5p	hsa05031	Amphetamine addiction	0.0586138	0.0668495	SIRT1	1
hsa-miR-142-5p	hsa04917	Prolactin signaling pathway	0.0594411	0.0668495	SOCS1	1
hsa-miR-142-5p	hsa04520	Adherens junction	0.0602678	0.0668495	TGFBR2	1
hsa-miR-142-5p	hsa05218	Melanoma	0.0610939	0.0668495	PTEN	1
hsa-miR-142-5p	hsa00562	Inositol phosphate metabolism	0.0619194	0.0668495	PTEN	1
hsa-miR-142-5p	hsa04115	p53 signaling pathway	0.0619194	0.0668495	PTEN	1
hsa-miR-142-5p	hsa05214	Glioma	0.0635684	0.0669142	PTEN	1
hsa-miR-142-5p	hsa05140	Leishmaniasis	0.065215	0.0669731	TGFB2	1
hsa-miR-142-5p	hsa01521	EGFR tyrosine kinase inhibitor resistance	0.0668591	0.0670267	PTEN	1
hsa-miR-142-5p	hsa04211	Longevity regulating pathway	0.0750425	0.0707667	SIRT1	1
hsa-miR-142-5p	hsa05410	Hypertrophic cardiomyopathy (HCM)	0.0758574	0.0707667	TGFB2	1
hsa-miR-142-5p	hsa05222	Small cell lung cancer	0.0774854	0.0707667	PTEN	1
hsa-miR-142-5p	hsa05323	Rheumatoid arthritis	0.0782985	0.0707667	TGFB2	1
hsa-miR-142-5p	hsa05414	Dilated cardiomyopathy (DCM)	0.0807341	0.0707667	TGFB2	1
hsa-miR-142-5p	hsa04070	Phosphatidylinositol signaling system	0.0815448	0.0707667	PTEN	1
hsa-miR-142-5p	hsa05231	Choline metabolism in cancer	0.0823548	0.0707667	HIF1A	1
hsa-miR-142-5p	hsa05146	Amoebiasis	0.0855888	0.0720748	TGFB2	1
hsa-miR-142-5p	hsa04922	Glucagon signaling pathway	0.088813	0.0724725	SIRT1	1
hsa-miR-142-5p	hsa04931	Insulin resistance	0.0904215	0.0724725	PTEN	1
hsa-miR-142-5p	hsa04066	HIF-1 signaling pathway	0.0912248	0.0724725	HIF1A	1
hsa-miR-142-5p	hsa04071	Sphingolipid signaling pathway	0.0992245	0.0744725	PTEN	1
hsa-miR-142-5p	hsa04935	Growth hormone synthesis, secretion and action	0.0992245	0.0744725	SOCS1	1
hsa-miR-142-5p	hsa04152	AMPK signaling pathway	0.100021	0.0744725	SIRT1	1
hsa-miR-142-5p	hsa04919	Thyroid hormone signaling pathway	0.100817	0.0744725	HIF1A	1
hsa-miR-142-5p	hsa04110	Cell cycle	0.103202	0.0749195	TGFB2	1
hsa-miR-142-5p	hsa04926	Relaxin signaling pathway	0.107164	0.0764773	TGFBR2	1
hsa-miR-142-5p	hsa04910	Insulin signaling pathway	0.113472	0.0796295	SOCS1	1
hsa-miR-142-5p	hsa04120	Ubiquitin mediated proteolysis	0.115828	0.0799501	SOCS1	1
hsa-miR-142-5p	hsa05224	Breast cancer	0.121303	0.0823792	PTEN	1
hsa-miR-142-5p	hsa04150	mTOR signaling pathway	0.127526	0.0852303	PTEN	1
hsa-miR-142-5p	hsa04630	JAK-STAT signaling pathway	0.132939	0.0874602	SOCS1	1
hsa-miR-142-5p	hsa05152	Tuberculosis	0.146728	0.0950465	TGFB2	1
hsa-miR-142-5p	hsa05167	Kaposi sarcoma-associated herpesvirus infection	0.153552	0.0979596	HIF1A	1
hsa-miR-142-5p	hsa04510	Focal adhesion	0.162577	0.102169	PTEN	1
hsa-miR-142-5p	hsa04144	Endocytosis	0.197136	0.122066	TGFBR2	1
hsa-miR-142-5p	hsa05165	Human papillomavirus infection	0.254509	0.155307	PTEN	1
hsa-miR-142-5p	hsa04151	PI3K-Akt signaling pathway	0.270621	0.162779	PTEN	1
hsa-miR-146b-5p	hsa04066	HIF-1 signaling pathway	2.48914e-09	9.1705e-08	NFKB1/CDKN1A/TLR4/IL6/EGFR	5
hsa-miR-146b-5p	hsa05161	Hepatitis B	1.85103e-08	3.40979e-07	NFKB1/CDKN1A/IRAK1/TLR4/IL6	5
hsa-miR-146b-5p	hsa05133	Pertussis	1.09362e-07	1.34304e-06	NFKB1/IRAK1/TLR4/IL6	4
hsa-miR-146b-5p	hsa05142	Chagas disease (American trypanosomiasis)	3.6035e-07	2.87183e-06	NFKB1/IRAK1/TLR4/IL6	4
hsa-miR-146b-5p	hsa04620	Toll-like receptor signaling pathway	3.89749e-07	2.87183e-06	NFKB1/IRAK1/TLR4/IL6	4
hsa-miR-146b-5p	hsa04151	PI3K-Akt signaling pathway	9.34771e-07	5.04094e-06	NFKB1/CDKN1A/TLR4/IL6/EGFR	5
hsa-miR-146b-5p	hsa05135	Yersinia infection	9.57779e-07	5.04094e-06	NFKB1/IRAK1/TLR4/IL6	4
hsa-miR-146b-5p	hsa05162	Measles	1.21756e-06	5.60718e-06	NFKB1/IRAK1/TLR4/IL6	4
hsa-miR-146b-5p	hsa05152	Tuberculosis	3.53059e-06	1.44527e-05	NFKB1/IRAK1/TLR4/IL6	4
hsa-miR-146b-5p	hsa05130	Pathogenic Escherichia coli infection	4.569e-06	1.68332e-05	NFKB1/IRAK1/TLR4/IL6	4
hsa-miR-146b-5p	hsa05169	Epstein-Barr virus infection	5.48558e-06	1.83727e-05	NFKB1/CDKN1A/IRAK1/IL6	4
hsa-miR-146b-5p	hsa05132	Salmonella infection	6.0504e-06	1.85758e-05	NFKB1/IRAK1/TLR4/IL6	4
hsa-miR-146b-5p	hsa05134	Legionellosis	6.67171e-06	1.89077e-05	NFKB1/TLR4/IL6	3
hsa-miR-146b-5p	hsa05163	Human cytomegalovirus infection	8.59898e-06	2.26289e-05	NFKB1/CDKN1A/IL6/EGFR	4
hsa-miR-146b-5p	hsa05321	Inflammatory bowel disease (IBD)	9.93727e-06	2.44073e-05	NFKB1/TLR4/IL6	3
hsa-miR-146b-5p	hsa05212	Pancreatic cancer	1.59439e-05	3.5944e-05	NFKB1/CDKN1A/EGFR	3
hsa-miR-146b-5p	hsa05140	Leishmaniasis	1.65856e-05	3.5944e-05	NFKB1/IRAK1/TLR4	3
hsa-miR-146b-5p	hsa05235	PD-L1 expression and PD-1 checkpoint pathway in cancer	2.56618e-05	5.25241e-05	NFKB1/TLR4/EGFR	3
hsa-miR-146b-5p	hsa05215	Prostate cancer	3.32415e-05	6.44573e-05	NFKB1/CDKN1A/EGFR	3
hsa-miR-146b-5p	hsa05146	Amoebiasis	3.86565e-05	7.12094e-05	NFKB1/TLR4/IL6	3
hsa-miR-146b-5p	hsa04064	NF-kappa B signaling pathway	4.09757e-05	7.18872e-05	NFKB1/IRAK1/TLR4	3
hsa-miR-146b-5p	hsa05145	Toxoplasmosis	5.11691e-05	8.56899e-05	NFKB1/IRAK1/TLR4	3
hsa-miR-146b-5p	hsa04068	FoxO signaling pathway	8.17606e-05	0.000130967	CDKN1A/IL6/EGFR	3
hsa-miR-146b-5p	hsa05160	Hepatitis C	0.000134999	0.000202789	NFKB1/CDKN1A/EGFR	3
hsa-miR-146b-5p	hsa04218	Cellular senescence	0.000137607	0.000202789	NFKB1/CDKN1A/IL6	3
hsa-miR-146b-5p	hsa04630	JAK-STAT signaling pathway	0.000153952	0.00021815	CDKN1A/IL6/EGFR	3
hsa-miR-146b-5p	hsa05164	Influenza A	0.000177657	0.000242417	NFKB1/TLR4/IL6	3
hsa-miR-146b-5p	hsa04621	NOD-like receptor signaling pathway	0.000213985	0.000271973	NFKB1/TLR4/IL6	3
hsa-miR-146b-5p	hsa01523	Antifolate resistance	0.000214082	0.000271973	NFKB1/IL6	2
hsa-miR-146b-5p	hsa05167	Kaposi sarcoma-associated herpesvirus infection	0.00024325	0.000298728	NFKB1/CDKN1A/IL6	3
hsa-miR-146b-5p	hsa05202	Transcriptional misregulation in cancer	0.000254864	0.000302895	NFKB1/CDKN1A/IL6	3
hsa-miR-146b-5p	hsa05205	Proteoglycans in cancer	0.000309381	0.000356195	CDKN1A/TLR4/EGFR	3
hsa-miR-146b-5p	hsa05170	Human immunodeficiency virus 1 infection	0.000341653	0.000381431	NFKB1/IRAK1/TLR4	3
hsa-miR-146b-5p	hsa05166	Human T-cell leukemia virus 1 infection	0.000376046	0.00039607	NFKB1/CDKN1A/IL6	3
hsa-miR-146b-5p	hsa05219	Bladder cancer	0.000376267	0.00039607	CDKN1A/EGFR	2
hsa-miR-146b-5p	hsa05131	Shigellosis	0.000504746	0.000516553	NFKB1/TLR4/EGFR	3
hsa-miR-146b-5p	hsa05144	Malaria	0.000560425	0.000558033	TLR4/IL6	2
hsa-miR-146b-5p	hsa05213	Endometrial cancer	0.000754218	0.000731237	CDKN1A/EGFR	2
hsa-miR-146b-5p	hsa04623	Cytosolic DNA-sensing pathway	0.000889617	0.000823088	NFKB1/IL6	2
hsa-miR-146b-5p	hsa04010	MAPK signaling pathway	0.000893638	0.000823088	NFKB1/IRAK1/EGFR	3
hsa-miR-146b-5p	hsa05223	Non-small cell lung cancer	0.00103593	0.00091524	CDKN1A/EGFR	2
hsa-miR-146b-5p	hsa05206	MicroRNAs in cancer	0.00104337	0.00091524	NFKB1/CDKN1A/EGFR	3
hsa-miR-146b-5p	hsa05120	Epithelial cell signaling in Helicobacter pylori infection	0.0010975	0.000940332	NFKB1/EGFR	2
hsa-miR-146b-5p	hsa05218	Melanoma	0.00116081	0.000971967	CDKN1A/EGFR	2
hsa-miR-146b-5p	hsa05165	Human papillomavirus infection	0.00125215	0.00100836	NFKB1/CDKN1A/EGFR	3
hsa-miR-146b-5p	hsa05214	Glioma	0.00125901	0.00100836	CDKN1A/EGFR	2
hsa-miR-146b-5p	hsa05220	Chronic myeloid leukemia	0.0012926	0.00101324	NFKB1/CDKN1A	2
hsa-miR-146b-5p	hsa01521	EGFR tyrosine kinase inhibitor resistance	0.00139597	0.00107147	IL6/EGFR	2
hsa-miR-146b-5p	hsa04012	ErbB signaling pathway	0.0016143	0.00121376	CDKN1A/EGFR	2
hsa-miR-146b-5p	hsa05210	Colorectal cancer	0.00165219	0.0012174	CDKN1A/EGFR	2
hsa-miR-146b-5p	hsa05222	Small cell lung cancer	0.00188843	0.00136419	NFKB1/CDKN1A	2
hsa-miR-146b-5p	hsa05323	Rheumatoid arthritis	0.00192929	0.00136691	TLR4/IL6	2
hsa-miR-146b-5p	hsa04657	IL-17 signaling pathway	0.00197058	0.00136982	NFKB1/IL6	2
hsa-miR-146b-5p	hsa01522	Endocrine resistance	0.00213994	0.00146	CDKN1A/EGFR	2
hsa-miR-146b-5p	hsa04933	AGE-RAGE signaling pathway in diabetic complications	0.00222715	0.00149187	NFKB1/IL6	2
hsa-miR-146b-5p	hsa04625	C-type lectin receptor signaling pathway	0.0024066	0.00158329	NFKB1/IL6	2
hsa-miR-146b-5p	hsa04928	Parathyroid hormone synthesis, secretion and action	0.00249884	0.00161513	CDKN1A/EGFR	2
hsa-miR-146b-5p	hsa04659	Th17 cell differentiation	0.00254559	0.00161698	NFKB1/IL6	2
hsa-miR-146b-5p	hsa04931	Insulin resistance	0.00259275	0.00161903	NFKB1/IL6	2
hsa-miR-146b-5p	hsa04668	TNF signaling pathway	0.00278557	0.00171044	NFKB1/IL6	2
hsa-miR-146b-5p	hsa04722	Neurotrophin signaling pathway	0.00313897	0.00189584	NFKB1/IRAK1	2
hsa-miR-146b-5p	hsa04926	Relaxin signaling pathway	0.0036788	0.00218605	NFKB1/EGFR	2
hsa-miR-146b-5p	hsa05168	Herpes simplex virus 1 infection	0.00394824	0.00230891	NFKB1/IRAK1/IL6	3
hsa-miR-146b-5p	hsa05224	Breast cancer	0.00475295	0.00272427	CDKN1A/EGFR	2
hsa-miR-146b-5p	hsa04932	Non-alcoholic fatty liver disease (NAFLD)	0.00488034	0.00272427	NFKB1/IL6	2
hsa-miR-146b-5p	hsa05226	Gastric cancer	0.00488034	0.00272427	CDKN1A/EGFR	2
hsa-miR-146b-5p	hsa04921	Oxytocin signaling pathway	0.00520581	0.0028564	CDKN1A/EGFR	2
hsa-miR-146b-5p	hsa04934	Cushing syndrome	0.00527209	0.0028564	CDKN1A/EGFR	2
hsa-miR-146b-5p	hsa05225	Hepatocellular carcinoma	0.00616973	0.00329429	CDKN1A/EGFR	2
hsa-miR-146b-5p	hsa05203	Viral carcinogenesis	0.00899758	0.00473557	NFKB1/CDKN1A	2
hsa-miR-146b-5p	hsa04014	Ras signaling pathway	0.011535	0.00598553	NFKB1/EGFR	2
hsa-miR-146b-5p	hsa05020	Prion diseases	0.0258638	0.0132344	IL6	1
hsa-miR-146b-5p	hsa05143	African trypanosomiasis	0.0273248	0.0136041	IL6	1
hsa-miR-146b-5p	hsa05216	Thyroid cancer	0.0273248	0.0136041	CDKN1A	1
hsa-miR-146b-5p	hsa05010	Alzheimer disease	0.0279082	0.0137093	NFKB1/IL6	2
hsa-miR-146b-5p	hsa05332	Graft-versus-host disease	0.0309691	0.0150127	IL6	1
hsa-miR-146b-5p	hsa04672	Intestinal immune network for IgA production	0.0360521	0.0170286	IL6	1
hsa-miR-146b-5p	hsa05030	Cocaine addiction	0.0360521	0.0170286	NFKB1	1
hsa-miR-146b-5p	hsa05217	Basal cell carcinoma	0.0461513	0.0215229	CDKN1A	1
hsa-miR-146b-5p	hsa05221	Acute myeloid leukemia	0.0490206	0.022178	NFKB1	1
hsa-miR-146b-5p	hsa04920	Adipocytokine signaling pathway	0.0504525	0.022178	NFKB1	1
hsa-miR-146b-5p	hsa05211	Renal cell carcinoma	0.0504525	0.022178	CDKN1A	1
hsa-miR-146b-5p	hsa04622	RIG-I-like receptor signaling pathway	0.0511678	0.022178	NFKB1	1
hsa-miR-146b-5p	hsa04917	Prolactin signaling pathway	0.0511678	0.022178	NFKB1	1
hsa-miR-146b-5p	hsa05230	Central carbon metabolism in cancer	0.0511678	0.022178	EGFR	1
hsa-miR-146b-5p	hsa04520	Adherens junction	0.0518826	0.0222263	EGFR	1
hsa-miR-146b-5p	hsa01524	Platinum drug resistance	0.053311	0.0223192	CDKN1A	1
hsa-miR-146b-5p	hsa04115	p53 signaling pathway	0.053311	0.0223192	CDKN1A	1
hsa-miR-146b-5p	hsa04662	B cell receptor signaling pathway	0.0597163	0.0247199	NFKB1	1
hsa-miR-146b-5p	hsa04540	Gap junction	0.0639664	0.0261818	EGFR	1
hsa-miR-146b-5p	hsa04211	Longevity regulating pathway	0.0646732	0.0261818	NFKB1	1
hsa-miR-146b-5p	hsa05410	Hypertrophic cardiomyopathy (HCM)	0.0653796	0.0261818	IL6	1
hsa-miR-146b-5p	hsa04658	Th1 and Th2 cell differentiation	0.066791	0.0264542	NFKB1	1
hsa-miR-146b-5p	hsa04912	GnRH signaling pathway	0.067496	0.0264542	EGFR	1
hsa-miR-146b-5p	hsa05231	Choline metabolism in cancer	0.0710144	0.0275057	EGFR	1
hsa-miR-146b-5p	hsa04640	Hematopoietic cell lineage	0.0717168	0.0275057	IL6	1
hsa-miR-146b-5p	hsa04061	Viral protein interaction with cytokine and cytokine receptor	0.0724187	0.0275057	IL6	1
hsa-miR-146b-5p	hsa04660	T cell receptor signaling pathway	0.0752219	0.0282789	NFKB1	1
hsa-miR-146b-5p	hsa04071	Sphingolipid signaling pathway	0.0856713	0.0318819	NFKB1	1
hsa-miR-146b-5p	hsa04110	Cell cycle	0.0891325	0.0328383	CDKN1A	1
hsa-miR-146b-5p	hsa04380	Osteoclast differentiation	0.0918935	0.0335203	NFKB1	1
hsa-miR-146b-5p	hsa04210	Apoptosis	0.0973948	0.0351787	NFKB1	1
hsa-miR-146b-5p	hsa04915	Estrogen signaling pathway	0.0987657	0.0352305	EGFR	1
hsa-miR-146b-5p	hsa05418	Fluid shear stress and atherosclerosis	0.0994506	0.0352305	NFKB1	1
hsa-miR-146b-5p	hsa04072	Phospholipase D signaling pathway	0.105595	0.0370507	EGFR	1
hsa-miR-146b-5p	hsa04145	Phagosome	0.108314	0.0376464	TLR4	1
hsa-miR-146b-5p	hsa04217	Necroptosis	0.113056	0.0389274	TLR4	1
hsa-miR-146b-5p	hsa04062	Chemokine signaling pathway	0.133144	0.0454193	NFKB1	1
hsa-miR-146b-5p	hsa04020	Calcium signaling pathway	0.137776	0.0465683	EGFR	1
hsa-miR-146b-5p	hsa04510	Focal adhesion	0.141072	0.0472489	EGFR	1
hsa-miR-146b-5p	hsa04015	Rap1 signaling pathway	0.146978	0.0487835	EGFR	1
hsa-miR-146b-5p	hsa04810	Regulation of actin cytoskeleton	0.149592	0.0491977	EGFR	1
hsa-miR-146b-5p	hsa04024	cAMP signaling pathway	0.150897	0.0491977	NFKB1	1
hsa-miR-146b-5p	hsa04144	Endocytosis	0.171544	0.0554389	EGFR	1
hsa-miR-146b-5p	hsa04060	Cytokine-cytokine receptor interaction	0.20049	0.0642302	IL6	1
hsa-miR-21-5p	hsa04068	FoxO signaling pathway	2.50917e-08	8.83074e-07	TGFBR2/PTEN/EGFR/TGFB2/STAT3/IGF1R/FOXO1	7
hsa-miR-21-5p	hsa05212	Pancreatic cancer	2.8438e-08	8.83074e-07	TGFBR2/E2F1/ERBB2/EGFR/TGFB2/STAT3	6
hsa-miR-21-5p	hsa05215	Prostate cancer	1.24262e-07	2.57243e-06	PTEN/E2F1/ERBB2/EGFR/IGF1R/FOXO1	6
hsa-miR-21-5p	hsa05206	MicroRNAs in cancer	5.89212e-07	9.14829e-06	PTEN/E2F1/ERBB2/EGFR/TGFB2/STAT3/ABCB1/SOCS1	8
hsa-miR-21-5p	hsa01521	EGFR tyrosine kinase inhibitor resistance	1.4554e-06	1.40779e-05	PTEN/ERBB2/EGFR/STAT3/IGF1R	5
hsa-miR-21-5p	hsa05224	Breast cancer	1.46585e-06	1.40779e-05	PTEN/E2F1/ERBB2/EGFR/SP1/IGF1R	6
hsa-miR-21-5p	hsa05226	Gastric cancer	1.58674e-06	1.40779e-05	TGFBR2/E2F1/ERBB2/EGFR/TGFB2/ABCB1	6
hsa-miR-21-5p	hsa05225	Hepatocellular carcinoma	3.19838e-06	2.48295e-05	TGFBR2/PTEN/E2F1/EGFR/TGFB2/IGF1R	6
hsa-miR-21-5p	hsa01522	Endocrine resistance	4.2485e-06	2.93171e-05	E2F1/ERBB2/EGFR/SP1/IGF1R	5
hsa-miR-21-5p	hsa04010	MAPK signaling pathway	6.11745e-06	3.79926e-05	TGFBR2/ERBB2/MEF2C/EGFR/TGFB2/IRAK1/IGF1R	7
hsa-miR-21-5p	hsa05205	Proteoglycans in cancer	1.01073e-05	5.70651e-05	ERBB2/TIAM1/EGFR/TGFB2/STAT3/IGF1R	6
hsa-miR-21-5p	hsa05223	Non-small cell lung cancer	2.52081e-05	0.000130463	E2F1/ERBB2/EGFR/STAT3	4
hsa-miR-21-5p	hsa04520	Adherens junction	2.99227e-05	0.000140309	TGFBR2/ERBB2/EGFR/IGF1R	4
hsa-miR-21-5p	hsa05218	Melanoma	3.1629e-05	0.000140309	PTEN/E2F1/EGFR/IGF1R	4
hsa-miR-21-5p	hsa05214	Glioma	3.71777e-05	0.000153929	PTEN/E2F1/EGFR/IGF1R	4
hsa-miR-21-5p	hsa04218	Cellular senescence	4.09701e-05	0.000159029	TGFBR2/PTEN/E2F1/TGFB2/FOXO1	5
hsa-miR-21-5p	hsa05161	Hepatitis B	4.91022e-05	0.000179383	TGFBR2/E2F1/TGFB2/STAT3/IRAK1	5
hsa-miR-21-5p	hsa05210	Colorectal cancer	6.37518e-05	0.000219962	TGFBR2/MSH6/EGFR/TGFB2	4
hsa-miR-21-5p	hsa05202	Transcriptional misregulation in cancer	0.000110262	0.000356956	TGFBR2/MEF2C/SP1/IGF1R/FOXO1	5
hsa-miR-21-5p	hsa04933	AGE-RAGE signaling pathway in diabetic complications	0.000114952	0.000356956	TGFBR2/TGFB2/STAT3/FOXO1	4
hsa-miR-21-5p	hsa05219	Bladder cancer	0.000153946	0.000433688	E2F1/ERBB2/EGFR	3
hsa-miR-21-5p	hsa04931	Insulin resistance	0.000154981	0.000433688	PTEN/PPARA/STAT3/FOXO1	4
hsa-miR-21-5p	hsa04066	HIF-1 signaling pathway	0.000160611	0.000433688	ERBB2/EGFR/STAT3/IGF1R	4
hsa-miR-21-5p	hsa05145	Toxoplasmosis	0.000178394	0.000461635	TGFB2/STAT3/IRAK1/SOCS1	4
hsa-miR-21-5p	hsa05213	Endometrial cancer	0.00043305	0.00107579	PTEN/ERBB2/EGFR	3
hsa-miR-21-5p	hsa05160	Hepatitis C	0.000617489	0.00147497	E2F1/EGFR/PPARA/STAT3	4
hsa-miR-21-5p	hsa05230	Central carbon metabolism in cancer	0.000752911	0.00173184	PTEN/ERBB2/EGFR	3
hsa-miR-21-5p	hsa05220	Chronic myeloid leukemia	0.000957227	0.00212317	TGFBR2/E2F1/TGFB2	3
hsa-miR-21-5p	hsa05235	PD-L1 expression and PD-1 checkpoint pathway in cancer	0.00151291	0.00323999	PTEN/EGFR/STAT3	3
hsa-miR-21-5p	hsa04510	Focal adhesion	0.00162911	0.00337255	PTEN/ERBB2/EGFR/IGF1R	4
hsa-miR-21-5p	hsa04350	TGF-beta signaling pathway	0.00177081	0.00354763	TGFBR2/SP1/TGFB2	3
hsa-miR-21-5p	hsa05166	Human T-cell leukemia virus 1 infection	0.00223199	0.00421185	TGFBR2/PTEN/E2F1/TGFB2	4
hsa-miR-21-5p	hsa05142	Chagas disease (American trypanosomiasis)	0.00223799	0.00421185	TGFBR2/TGFB2/IRAK1	3
hsa-miR-21-5p	hsa05163	Human cytomegalovirus infection	0.00246333	0.00443209	E2F1/EGFR/SP1/STAT3	4
hsa-miR-21-5p	hsa04928	Parathyroid hormone synthesis, secretion and action	0.00249774	0.00443209	MEF2C/EGFR/SP1	3
hsa-miR-21-5p	hsa04380	Osteoclast differentiation	0.00425952	0.00734829	TGFBR2/TGFB2/SOCS1	3
hsa-miR-21-5p	hsa04140	Autophagy - animal	0.00515239	0.0086484	PTEN/IGF1R/HMGB1	3
hsa-miR-21-5p	hsa04550	Signaling pathways regulating pluripotency of stem cells	0.00580612	0.00948923	REST/STAT3/IGF1R	3
hsa-miR-21-5p	hsa04934	Cushing syndrome	0.00725842	0.0115586	E2F1/EGFR/SP1	3
hsa-miR-21-5p	hsa04630	JAK-STAT signaling pathway	0.00819708	0.0127271	EGFR/STAT3/SOCS1	3
hsa-miR-21-5p	hsa05165	Human papillomavirus infection	0.00960951	0.0145561	PTEN/E2F1/EGFR/FOXO1	4
hsa-miR-21-5p	hsa04213	Longevity regulating pathway - multiple species	0.0111979	0.0165582	IGF1R/FOXO1	2
hsa-miR-21-5p	hsa04151	PI3K-Akt signaling pathway	0.0122287	0.0173037	PTEN/ERBB2/EGFR/IGF1R	4
hsa-miR-21-5p	hsa05321	Inflammatory bowel disease (IBD)	0.0122592	0.0173037	TGFB2/STAT3	2
hsa-miR-21-5p	hsa04137	Mitophagy - animal	0.0133633	0.0184429	E2F1/SP1	2
hsa-miR-21-5p	hsa04920	Adipocytokine signaling pathway	0.0137406	0.0185514	PPARA/STAT3	2
hsa-miR-21-5p	hsa04917	Prolactin signaling pathway	0.0141226	0.0186614	STAT3/SOCS1	2
hsa-miR-21-5p	hsa05169	Epstein-Barr virus infection	0.0147192	0.0190445	E2F1/STAT3/IRAK1	3
hsa-miR-21-5p	hsa01524	Platinum drug resistance	0.0152961	0.0193872	ERBB2/MSH6	2
hsa-miR-21-5p	hsa04015	Rap1 signaling pathway	0.0165457	0.0205515	TIAM1/EGFR/IGF1R	3
hsa-miR-21-5p	hsa05140	Leishmaniasis	0.0169243	0.0206096	TGFB2/IRAK1	2
hsa-miR-21-5p	hsa04012	ErbB signaling pathway	0.0203924	0.0243553	ERBB2/EGFR	2
hsa-miR-21-5p	hsa04014	Ras signaling pathway	0.021532	0.0252311	TIAM1/EGFR/IGF1R	3
hsa-miR-21-5p	hsa04211	Longevity regulating pathway	0.0222293	0.0255659	IGF1R/FOXO1	2
hsa-miR-21-5p	hsa05222	Small cell lung cancer	0.0236508	0.0267062	PTEN/E2F1	2
hsa-miR-21-5p	hsa04144	Endocytosis	0.0256278	0.0284218	TGFBR2/EGFR/IGF1R	3
hsa-miR-21-5p	hsa05231	Choline metabolism in cancer	0.0266039	0.0289867	EGFR/SP1	2
hsa-miR-21-5p	hsa04922	Glucagon signaling pathway	0.0307623	0.0329397	PPARA/FOXO1	2
hsa-miR-21-5p	hsa04659	Th17 cell differentiation	0.0312994	0.0329467	TGFBR2/STAT3	2
hsa-miR-21-5p	hsa04935	Growth hormone synthesis, secretion and action	0.0380322	0.0393163	STAT3/SOCS1	2
hsa-miR-21-5p	hsa04152	AMPK signaling pathway	0.0386166	0.0393163	IGF1R/FOXO1	2
hsa-miR-21-5p	hsa04110	Cell cycle	0.040989	0.0410586	E2F1/TGFB2	2
hsa-miR-21-5p	hsa04926	Relaxin signaling pathway	0.0440313	0.0434059	TGFBR2/EGFR	2
hsa-miR-21-5p	hsa04910	Insulin signaling pathway	0.0490703	0.0467808	SOCS1/FOXO1	2
hsa-miR-21-5p	hsa04915	Estrogen signaling pathway	0.0497146	0.0467808	EGFR/SP1	2
hsa-miR-21-5p	hsa05162	Measles	0.0497146	0.0467808	STAT3/IRAK1	2
hsa-miR-21-5p	hsa03430	Mismatch repair	0.0585	0.0542262	MSH6	1
hsa-miR-21-5p	hsa04921	Oxytocin signaling pathway	0.0604377	0.0550243	MEF2C/EGFR	2
hsa-miR-21-5p	hsa04150	mTOR signaling pathway	0.0611329	0.0550243	PTEN/IGF1R	2
hsa-miR-21-5p	hsa04390	Hippo signaling pathway	0.0625316	0.0554792	TGFBR2/TGFB2	2
hsa-miR-21-5p	hsa04217	Necroptosis	0.0639416	0.0559311	STAT3/HMGB1	2
hsa-miR-21-5p	hsa04530	Tight junction	0.0653625	0.05638	ERBB2/TIAM1	2
hsa-miR-21-5p	hsa05152	Tuberculosis	0.0793849	0.0675373	TGFB2/IRAK1	2
hsa-miR-21-5p	hsa03410	Base excision repair	0.0829048	0.0695787	HMGB1	1
hsa-miR-21-5p	hsa04062	Chemokine signaling pathway	0.0863363	0.0705519	TIAM1/STAT3	2
hsa-miR-21-5p	hsa05167	Kaposi sarcoma-associated herpesvirus infection	0.0863363	0.0705519	E2F1/STAT3	2
hsa-miR-21-5p	hsa04020	Calcium signaling pathway	0.0918699	0.0740988	ERBB2/EGFR	2
hsa-miR-21-5p	hsa05132	Salmonella infection	0.0999561	0.0795871	RHOB/IRAK1	2
hsa-miR-21-5p	hsa04216	Ferroptosis	0.101994	0.0801816	PCBP1	1
hsa-miR-21-5p	hsa04810	Regulation of actin cytoskeleton	0.106569	0.0827315	TIAM1/EGFR	2
hsa-miR-21-5p	hsa04024	cAMP signaling pathway	0.108242	0.0829924	TIAM1/PPARA	2
hsa-miR-21-5p	hsa02010	ABC transporters	0.111396	0.084369	ABCB1	1
hsa-miR-21-5p	hsa04930	Type II diabetes mellitus	0.113731	0.0851003	SOCS1	1
hsa-miR-21-5p	hsa05144	Malaria	0.123016	0.0909519	TGFB2	1
hsa-miR-21-5p	hsa04913	Ovarian steroidogenesis	0.125323	0.0915673	IGF1R	1
hsa-miR-21-5p	hsa05131	Shigellosis	0.130616	0.0943247	EGFR/FOXO1	2
hsa-miR-21-5p	hsa04730	Long-term depression	0.145825	0.104098	IGF1R	1
hsa-miR-21-5p	hsa04927	Cortisol synthesis and secretion	0.157016	0.110813	SP1	1
hsa-miR-21-5p	hsa05221	Acute myeloid leukemia	0.161453	0.112664	STAT3	1
hsa-miR-21-5p	hsa05211	Renal cell carcinoma	0.165869	0.114459	TGFB2	1
hsa-miR-21-5p	hsa05120	Epithelial cell signaling in Helicobacter pylori infection	0.168068	0.114702	EGFR	1
hsa-miR-21-5p	hsa00562	Inositol phosphate metabolism	0.174632	0.116619	PTEN	1
hsa-miR-21-5p	hsa04115	p53 signaling pathway	0.174632	0.116619	PTEN	1
hsa-miR-21-5p	hsa04060	Cytokine-cytokine receptor interaction	0.178193	0.117731	TGFBR2/TGFB2	2
hsa-miR-21-5p	hsa05133	Pertussis	0.181148	0.118423	IRAK1	1
hsa-miR-21-5p	hsa03320	PPAR signaling pathway	0.183308	0.118588	PPARA	1
hsa-miR-21-5p	hsa05016	Huntington disease	0.189573	0.121376	REST/SP1	2
hsa-miR-21-5p	hsa04540	Gap junction	0.206722	0.130986	EGFR	1
hsa-miR-21-5p	hsa04976	Bile secretion	0.21091	0.130986	ABCB1	1
hsa-miR-21-5p	hsa05410	Hypertrophic cardiomyopathy (HCM)	0.21091	0.130986	TGFB2	1
hsa-miR-21-5p	hsa04912	GnRH signaling pathway	0.217152	0.132218	EGFR	1
hsa-miR-21-5p	hsa05323	Rheumatoid arthritis	0.217152	0.132218	TGFB2	1
hsa-miR-21-5p	hsa05414	Dilated cardiomyopathy (DCM)	0.223347	0.134602	TGFB2	1
hsa-miR-21-5p	hsa04070	Phosphatidylinositol signaling system	0.225402	0.134602	PTEN	1
hsa-miR-21-5p	hsa04914	Progesterone-mediated oocyte maturation	0.229495	0.135742	IGF1R	1
hsa-miR-21-5p	hsa05146	Amoebiasis	0.235597	0.137805	TGFB2	1
hsa-miR-21-5p	hsa04064	NF-kappa B signaling pathway	0.23964	0.137805	IRAK1	1
hsa-miR-21-5p	hsa04620	Toll-like receptor signaling pathway	0.23964	0.137805	IRAK1	1
hsa-miR-21-5p	hsa04071	Sphingolipid signaling pathway	0.269315	0.152054	PTEN	1
hsa-miR-21-5p	hsa04722	Neurotrophin signaling pathway	0.269315	0.152054	IRAK1	1
hsa-miR-21-5p	hsa04919	Thyroid hormone signaling pathway	0.273188	0.15285	FOXO1	1
hsa-miR-21-5p	hsa04114	Oocyte meiosis	0.286588	0.158916	IGF1R	1
hsa-miR-21-5p	hsa05135	Yersinia infection	0.290373	0.15959	IRAK1	1
hsa-miR-21-5p	hsa05017	Spinocerebellar ataxia	0.296015	0.161264	SP1	1
hsa-miR-21-5p	hsa04371	Apelin signaling pathway	0.303471	0.163888	MEF2C	1
hsa-miR-21-5p	hsa05418	Fluid shear stress and atherosclerosis	0.307171	0.164029	MEF2C	1
hsa-miR-21-5p	hsa04120	Ubiquitin mediated proteolysis	0.309014	0.164029	SOCS1	1
hsa-miR-21-5p	hsa04072	Phospholipase D signaling pathway	0.323589	0.168404	EGFR	1
hsa-miR-21-5p	hsa03040	Spliceosome	0.325391	0.168404	PCBP1	1
hsa-miR-21-5p	hsa04932	Non-alcoholic fatty liver disease (NAFLD)	0.325391	0.168404	PPARA	1
hsa-miR-21-5p	hsa04022	cGMP-PKG signaling pathway	0.357042	0.183258	MEF2C	1
hsa-miR-21-5p	hsa05130	Pathogenic Escherichia coli infection	0.398665	0.202944	IRAK1	1
hsa-miR-21-5p	hsa05203	Viral carcinogenesis	0.417719	0.210915	STAT3	1
hsa-miR-21-5p	hsa05170	Human immunodeficiency virus 1 infection	0.430102	0.215416	IRAK1	1
hsa-miR-21-5p	hsa05168	Herpes simplex virus 1 infection	0.734468	0.364914	IRAK1	1
hsa-miR-223-3p	hsa05202	Transcriptional misregulation in cancer	1.41323e-07	1.02645e-05	MEF2C/IGF1R/FOXO1/SP1/IL6/ZEB1	6
hsa-miR-223-3p	hsa04068	FoxO signaling pathway	7.71683e-07	2.80243e-05	IGF1R/FOXO1/FOXO3/IL6/STAT3	5
hsa-miR-223-3p	hsa01521	EGFR tyrosine kinase inhibitor resistance	4.03822e-06	9.77674e-05	IGF1R/FOXO3/IL6/STAT3	4
hsa-miR-223-3p	hsa05215	Prostate cancer	9.17886e-06	0.000166669	E2F1/IGF1R/FOXO1/ZEB1	4
hsa-miR-223-3p	hsa04218	Cellular senescence	5.99731e-05	0.000871189	E2F1/FOXO1/FOXO3/IL6	4
hsa-miR-223-3p	hsa04213	Longevity regulating pathway - multiple species	9.1641e-05	0.00109694	IGF1R/FOXO1/FOXO3	3
hsa-miR-223-3p	hsa04137	Mitophagy - animal	0.000120823	0.00109694	E2F1/FOXO3/SP1	3
hsa-miR-223-3p	hsa05223	Non-small cell lung cancer	0.000120823	0.00109694	E2F1/FOXO3/STAT3	3
hsa-miR-223-3p	hsa05163	Human cytomegalovirus infection	0.000248411	0.00195364	E2F1/SP1/IL6/STAT3	4
hsa-miR-223-3p	hsa04211	Longevity regulating pathway	0.000268979	0.00195364	IGF1R/FOXO1/FOXO3	3
hsa-miR-223-3p	hsa01522	Endocrine resistance	0.000357517	0.00229668	E2F1/IGF1R/SP1	3
hsa-miR-223-3p	hsa04933	AGE-RAGE signaling pathway in diabetic complications	0.000379451	0.00229668	FOXO1/IL6/STAT3	3
hsa-miR-223-3p	hsa04931	Insulin resistance	0.000475854	0.00253644	FOXO1/IL6/STAT3	3
hsa-miR-223-3p	hsa04066	HIF-1 signaling pathway	0.000488909	0.00253644	IGF1R/IL6/STAT3	3
hsa-miR-223-3p	hsa04152	AMPK signaling pathway	0.00064799	0.00313763	IGF1R/FOXO1/FOXO3	3
hsa-miR-223-3p	hsa05206	MicroRNAs in cancer	0.000841616	0.0038205	E2F1/ABCB1/STAT3/ZEB1	4
hsa-miR-223-3p	hsa05224	Breast cancer	0.00116972	0.00499757	E2F1/IGF1R/SP1	3
hsa-miR-223-3p	hsa05161	Hepatitis B	0.00154879	0.0062495	E2F1/IL6/STAT3	3
hsa-miR-223-3p	hsa05167	Kaposi sarcoma-associated herpesvirus infection	0.00241025	0.00921369	E2F1/IL6/STAT3	3
hsa-miR-223-3p	hsa05169	Epstein-Barr virus infection	0.00287252	0.0104318	E2F1/IL6/STAT3	3
hsa-miR-223-3p	hsa05321	Inflammatory bowel disease (IBD)	0.00403754	0.0139644	IL6/STAT3	2
hsa-miR-223-3p	hsa04917	Prolactin signaling pathway	0.00466841	0.0154124	FOXO3/STAT3	2
hsa-miR-223-3p	hsa05218	Melanoma	0.00493278	0.0155772	E2F1/IGF1R	2
hsa-miR-223-3p	hsa05214	Glioma	0.00534211	0.0159265	E2F1/IGF1R	2
hsa-miR-223-3p	hsa05212	Pancreatic cancer	0.00548194	0.0159265	E2F1/STAT3	2
hsa-miR-223-3p	hsa04928	Parathyroid hormone synthesis, secretion and action	0.0104411	0.0285986	MEF2C/SP1	2
hsa-miR-223-3p	hsa04659	Th17 cell differentiation	0.0106312	0.0285986	IL6/STAT3	2
hsa-miR-223-3p	hsa04151	PI3K-Akt signaling pathway	0.0138678	0.0359728	IGF1R/FOXO3/IL6	3
hsa-miR-223-3p	hsa05162	Measles	0.0172715	0.0432572	IL6/STAT3	2
hsa-miR-223-3p	hsa04550	Signaling pathways regulating pluripotency of stem cells	0.0184738	0.044726	IGF1R/STAT3	2
hsa-miR-223-3p	hsa05226	Gastric cancer	0.0199628	0.0467718	E2F1/ABCB1	2
hsa-miR-223-3p	hsa04934	Cushing syndrome	0.0215013	0.0473235	E2F1/SP1	2
hsa-miR-223-3p	hsa05160	Hepatitis C	0.0215013	0.0473235	E2F1/STAT3	2
hsa-miR-223-3p	hsa04217	Necroptosis	0.0225542	0.0481809	PARP1/STAT3	2
hsa-miR-223-3p	hsa04630	JAK-STAT signaling pathway	0.023358	0.0484722	IL6/STAT3	2
hsa-miR-223-3p	hsa05225	Hepatocellular carcinoma	0.0250012	0.0504411	E2F1/IGF1R	2
hsa-miR-223-3p	hsa04062	Chemokine signaling pathway	0.0311173	0.0610837	FOXO3/STAT3	2
hsa-miR-223-3p	hsa05205	Proteoglycans in cancer	0.0361421	0.0679128	IGF1R/STAT3	2
hsa-miR-223-3p	hsa05132	Salmonella infection	0.0364662	0.0679128	RHOB/IL6	2
hsa-miR-223-3p	hsa05166	Human T-cell leukemia virus 1 infection	0.0407847	0.0740564	E2F1/IL6	2
hsa-miR-223-3p	hsa01523	Antifolate resistance	0.0453635	0.0803615	IL6	1
hsa-miR-223-3p	hsa03410	Base excision repair	0.0482244	0.0825699	PARP1	1
hsa-miR-223-3p	hsa05131	Shigellosis	0.0488838	0.0825699	FOXO1/FOXO3	2
hsa-miR-223-3p	hsa05020	Prion diseases	0.0510774	0.0843143	IL6	1
hsa-miR-223-3p	hsa05143	African trypanosomiasis	0.0539225	0.0870329	IL6	1
hsa-miR-223-3p	hsa05219	Bladder cancer	0.0595894	0.0940886	E2F1	1
hsa-miR-223-3p	hsa05332	Graft-versus-host disease	0.0610013	0.0942685	IL6	1
hsa-miR-223-3p	hsa02010	ABC transporters	0.0652252	0.098696	ABCB1	1
hsa-miR-223-3p	hsa04010	MAPK signaling pathway	0.0691637	0.10252	MEF2C/IGF1R	2
hsa-miR-223-3p	hsa04672	Intestinal immune network for IgA production	0.07083	0.102831	IL6	1
hsa-miR-223-3p	hsa05144	Malaria	0.0722263	0.102831	IL6	1
hsa-miR-223-3p	hsa04913	Ovarian steroidogenesis	0.0736208	0.102831	IGF1R	1
hsa-miR-223-3p	hsa05134	Legionellosis	0.0819472	0.111651	IL6	1
hsa-miR-223-3p	hsa05213	Endometrial cancer	0.0833283	0.111651	FOXO3	1
hsa-miR-223-3p	hsa05165	Human papillomavirus infection	0.0846179	0.111651	E2F1/FOXO1	2
hsa-miR-223-3p	hsa04730	Long-term depression	0.0860846	0.111651	IGF1R	1
hsa-miR-223-3p	hsa04623	Cytosolic DNA-sensing pathway	0.090205	0.114943	IL6	1
hsa-miR-223-3p	hsa04927	Cortisol synthesis and secretion	0.0929424	0.116389	SP1	1
hsa-miR-223-3p	hsa05221	Acute myeloid leukemia	0.0956723	0.117777	STAT3	1
hsa-miR-223-3p	hsa04920	Adipocytokine signaling pathway	0.0983946	0.119109	STAT3	1
hsa-miR-223-3p	hsa04520	Adherens junction	0.101109	0.120389	IGF1R	1
hsa-miR-223-3p	hsa05133	Pertussis	0.107864	0.124354	IL6	1
hsa-miR-223-3p	hsa05220	Chronic myeloid leukemia	0.107864	0.124354	E2F1	1
hsa-miR-223-3p	hsa05235	PD-L1 expression and PD-1 checkpoint pathway in cancer	0.125208	0.13316	STAT3	1
hsa-miR-223-3p	hsa04976	Bile secretion	0.126529	0.13316	ABCB1	1
hsa-miR-223-3p	hsa05410	Hypertrophic cardiomyopathy (HCM)	0.126529	0.13316	IL6	1
hsa-miR-223-3p	hsa05222	Small cell lung cancer	0.129166	0.13316	E2F1	1
hsa-miR-223-3p	hsa05323	Rheumatoid arthritis	0.130482	0.13316	IL6	1
hsa-miR-223-3p	hsa04350	TGF-beta signaling pathway	0.131796	0.13316	SP1	1
hsa-miR-223-3p	hsa04657	IL-17 signaling pathway	0.131796	0.13316	IL6	1
hsa-miR-223-3p	hsa05231	Choline metabolism in cancer	0.137034	0.13316	SP1	1
hsa-miR-223-3p	hsa04640	Hematopoietic cell lineage	0.138338	0.13316	IL6	1
hsa-miR-223-3p	hsa04914	Progesterone-mediated oocyte maturation	0.138338	0.13316	IGF1R	1
hsa-miR-223-3p	hsa04061	Viral protein interaction with cytokine and cytokine receptor	0.139642	0.13316	IL6	1
hsa-miR-223-3p	hsa05142	Chagas disease (American trypanosomiasis)	0.142242	0.13316	IL6	1
hsa-miR-223-3p	hsa05146	Amoebiasis	0.142242	0.13316	IL6	1
hsa-miR-223-3p	hsa04064	NF-kappa B signaling pathway	0.144836	0.13316	PARP1	1
hsa-miR-223-3p	hsa04620	Toll-like receptor signaling pathway	0.144836	0.13316	IL6	1
hsa-miR-223-3p	hsa04625	C-type lectin receptor signaling pathway	0.144836	0.13316	IL6	1
hsa-miR-223-3p	hsa04922	Glucagon signaling pathway	0.147422	0.133844	FOXO1	1
hsa-miR-223-3p	hsa04668	TNF signaling pathway	0.155138	0.137414	IL6	1
hsa-miR-223-3p	hsa05145	Toxoplasmosis	0.155138	0.137414	STAT3	1
hsa-miR-223-3p	hsa04722	Neurotrophin signaling pathway	0.164059	0.141856	FOXO3	1
hsa-miR-223-3p	hsa04935	Growth hormone synthesis, secretion and action	0.164059	0.141856	STAT3	1
hsa-miR-223-3p	hsa04919	Thyroid hormone signaling pathway	0.166592	0.142351	FOXO1	1
hsa-miR-223-3p	hsa04110	Cell cycle	0.170379	0.143894	E2F1	1
hsa-miR-223-3p	hsa04114	Oocyte meiosis	0.175403	0.144556	IGF1R	1
hsa-miR-223-3p	hsa05135	Yersinia infection	0.177904	0.144556	IL6	1
hsa-miR-223-3p	hsa05017	Spinocerebellar ataxia	0.181643	0.144556	SP1	1
hsa-miR-223-3p	hsa04210	Apoptosis	0.185367	0.144556	PARP1	1
hsa-miR-223-3p	hsa04140	Autophagy - animal	0.186604	0.144556	IGF1R	1
hsa-miR-223-3p	hsa04371	Apelin signaling pathway	0.186604	0.144556	MEF2C	1
hsa-miR-223-3p	hsa04910	Insulin signaling pathway	0.186604	0.144556	FOXO1	1
hsa-miR-223-3p	hsa04915	Estrogen signaling pathway	0.18784	0.144556	SP1	1
hsa-miR-223-3p	hsa05418	Fluid shear stress and atherosclerosis	0.189075	0.144556	MEF2C	1
hsa-miR-223-3p	hsa04932	Non-alcoholic fatty liver disease (NAFLD)	0.201323	0.152317	IL6	1
hsa-miR-223-3p	hsa04921	Oxytocin signaling pathway	0.207384	0.154595	MEF2C	1
hsa-miR-223-3p	hsa04150	mTOR signaling pathway	0.208591	0.154595	IGF1R	1
hsa-miR-223-3p	hsa04022	cGMP-PKG signaling pathway	0.222944	0.163564	MEF2C	1
hsa-miR-223-3p	hsa05164	Influenza A	0.226495	0.164507	IL6	1
hsa-miR-223-3p	hsa05152	Tuberculosis	0.238225	0.170462	IL6	1
hsa-miR-223-3p	hsa04621	NOD-like receptor signaling pathway	0.239388	0.170462	IL6	1
hsa-miR-223-3p	hsa05130	Pathogenic Escherichia coli infection	0.252084	0.17776	IL6	1
hsa-miR-223-3p	hsa04510	Focal adhesion	0.262327	0.183204	IGF1R	1
hsa-miR-223-3p	hsa05203	Viral carcinogenesis	0.265712	0.183801	STAT3	1
hsa-miR-223-3p	hsa04015	Rap1 signaling pathway	0.272441	0.186677	IGF1R	1
hsa-miR-223-3p	hsa04014	Ras signaling pathway	0.296631	0.201353	IGF1R	1
hsa-miR-223-3p	hsa04144	Endocytosis	0.313758	0.211007	IGF1R	1
hsa-miR-223-3p	hsa04060	Cytokine-cytokine receptor interaction	0.360892	0.240479	IL6	1
hsa-miR-223-3p	hsa05016	Huntington disease	0.37269	0.246083	SP1	1
hsa-miR-223-3p	hsa05010	Alzheimer disease	0.431419	0.282294	IL6	1
hsa-miR-223-3p	hsa05168	Herpes simplex virus 1 infection	0.531063	0.344392	IL6	1
hsa-miR-22-3p	hsa05224	Breast cancer	2.07431e-05	0.000746202	PTEN/SP1/CDKN1A/ERBB2	4
hsa-miR-22-3p	hsa05213	Endometrial cancer	4.13424e-05	0.000746202	PTEN/CDKN1A/ERBB2	3
hsa-miR-22-3p	hsa05230	Central carbon metabolism in cancer	7.27681e-05	0.000746202	PTEN/HIF1A/ERBB2	3
hsa-miR-22-3p	hsa05205	Proteoglycans in cancer	7.6637e-05	0.000746202	CDKN1A/HIF1A/TIAM1/ERBB2	4
hsa-miR-22-3p	hsa05215	Prostate cancer	0.000192553	0.00128853	PTEN/CDKN1A/ERBB2	3
hsa-miR-22-3p	hsa01522	Endocrine resistance	0.000198503	0.00128853	SP1/CDKN1A/ERBB2	3
hsa-miR-22-3p	hsa04066	HIF-1 signaling pathway	0.000272013	0.00151346	CDKN1A/HIF1A/ERBB2	3
hsa-miR-22-3p	hsa05206	MicroRNAs in cancer	0.000379665	0.00184837	PTEN/CDKN1A/SIRT1/ERBB2	4
hsa-miR-22-3p	hsa04068	FoxO signaling pathway	0.000467597	0.00202352	PTEN/CDKN1A/SIRT1	3
hsa-miR-22-3p	hsa04140	Autophagy - animal	0.000533267	0.00207693	PTEN/HMGB1/HIF1A	3
hsa-miR-22-3p	hsa04218	Cellular senescence	0.000779632	0.00276042	PTEN/CDKN1A/SIRT1	3
hsa-miR-22-3p	hsa05219	Bladder cancer	0.00111428	0.00361652	CDKN1A/ERBB2	2
hsa-miR-22-3p	hsa04137	Mitophagy - animal	0.00304048	0.00736837	SP1/HIF1A	2
hsa-miR-22-3p	hsa05223	Non-small cell lung cancer	0.00304048	0.00736837	CDKN1A/ERBB2	2
hsa-miR-22-3p	hsa05211	Renal cell carcinoma	0.00312916	0.00736837	CDKN1A/HIF1A	2
hsa-miR-22-3p	hsa05218	Melanoma	0.00340247	0.00736837	PTEN/CDKN1A	2
hsa-miR-22-3p	hsa01524	Platinum drug resistance	0.00349599	0.00736837	CDKN1A/ERBB2	2
hsa-miR-22-3p	hsa04115	p53 signaling pathway	0.00349599	0.00736837	PTEN/CDKN1A	2
hsa-miR-22-3p	hsa05214	Glioma	0.00368664	0.00736837	PTEN/CDKN1A	2
hsa-miR-22-3p	hsa05212	Pancreatic cancer	0.00378376	0.00736837	CDKN1A/ERBB2	2
hsa-miR-22-3p	hsa01521	EGFR tyrosine kinase inhibitor resistance	0.00408229	0.00757117	PTEN/ERBB2	2
hsa-miR-22-3p	hsa04012	ErbB signaling pathway	0.00471139	0.00834073	CDKN1A/ERBB2	2
hsa-miR-22-3p	hsa05235	PD-L1 expression and PD-1 checkpoint pathway in cancer	0.00515428	0.00872808	PTEN/HIF1A	2
hsa-miR-22-3p	hsa05222	Small cell lung cancer	0.00549868	0.0089233	PTEN/CDKN1A	2
hsa-miR-22-3p	hsa05231	Choline metabolism in cancer	0.00621864	0.00968798	SP1/HIF1A	2
hsa-miR-22-3p	hsa04922	Glucagon signaling pathway	0.0072424	0.0104457	PPARA/SIRT1	2
hsa-miR-22-3p	hsa04928	Parathyroid hormone synthesis, secretion and action	0.0072424	0.0104457	SP1/CDKN1A	2
hsa-miR-22-3p	hsa04931	Insulin resistance	0.00750961	0.0104457	PPARA/PTEN	2
hsa-miR-22-3p	hsa04151	PI3K-Akt signaling pathway	0.00807653	0.0108469	PTEN/CDKN1A/ERBB2	3
hsa-miR-22-3p	hsa05226	Gastric cancer	0.013945	0.018104	CDKN1A/ERBB2	2
hsa-miR-22-3p	hsa04934	Cushing syndrome	0.0150345	0.0182986	SP1/CDKN1A	2
hsa-miR-22-3p	hsa05160	Hepatitis C	0.0150345	0.0182986	PPARA/CDKN1A	2
hsa-miR-22-3p	hsa04530	Tight junction	0.0161603	0.0190728	TIAM1/ERBB2	2
hsa-miR-22-3p	hsa05225	Hepatocellular carcinoma	0.017519	0.0200682	PTEN/CDKN1A	2
hsa-miR-22-3p	hsa05167	Kaposi sarcoma-associated herpesvirus infection	0.0218794	0.024347	CDKN1A/HIF1A	2
hsa-miR-22-3p	hsa05202	Transcriptional misregulation in cancer	0.0225364	0.0243815	SP1/CDKN1A	2
hsa-miR-22-3p	hsa04510	Focal adhesion	0.024557	0.0258495	PTEN/ERBB2	2
hsa-miR-22-3p	hsa04024	cAMP signaling pathway	0.0280872	0.0287782	PPARA/TIAM1	2
hsa-miR-22-3p	hsa05166	Human T-cell leukemia virus 1 infection	0.0288171	0.0287782	PTEN/CDKN1A	2
hsa-miR-22-3p	hsa05163	Human cytomegalovirus infection	0.0303003	0.0295029	SP1/CDKN1A	2
hsa-miR-22-3p	hsa03410	Base excision repair	0.0403466	0.0383267	HMGB1	1
hsa-miR-22-3p	hsa00760	Nicotinate and nicotinamide metabolism	0.0427441	0.0396374	SIRT1	1
hsa-miR-22-3p	hsa05216	Thyroid cancer	0.0451362	0.0408823	CDKN1A	1
hsa-miR-22-3p	hsa05165	Human papillomavirus infection	0.0608677	0.0538781	PTEN/CDKN1A	2
hsa-miR-22-3p	hsa04213	Longevity regulating pathway - multiple species	0.0745868	0.0641341	SIRT1	1
hsa-miR-22-3p	hsa05217	Basal cell carcinoma	0.0757476	0.0641341	CDKN1A	1
hsa-miR-22-3p	hsa04927	Cortisol synthesis and secretion	0.0780654	0.0646902	SP1	1
hsa-miR-22-3p	hsa04920	Adipocytokine signaling pathway	0.0826851	0.0657218	PPARA	1
hsa-miR-22-3p	hsa05031	Amphetamine addiction	0.0826851	0.0657218	SIRT1	1
hsa-miR-22-3p	hsa04520	Adherens junction	0.0849872	0.0662005	ERBB2	1
hsa-miR-22-3p	hsa00562	Inositol phosphate metabolism	0.087284	0.0666565	PTEN	1
hsa-miR-22-3p	hsa05220	Chronic myeloid leukemia	0.0907196	0.0675055	CDKN1A	1
hsa-miR-22-3p	hsa03320	PPAR signaling pathway	0.0918622	0.0675055	PPARA	1
hsa-miR-22-3p	hsa05210	Colorectal cancer	0.102088	0.0736304	CDKN1A	1
hsa-miR-22-3p	hsa04211	Longevity regulating pathway	0.105473	0.074689	SIRT1	1
hsa-miR-22-3p	hsa04350	TGF-beta signaling pathway	0.11109	0.0772616	SP1	1
hsa-miR-22-3p	hsa04070	Phosphatidylinositol signaling system	0.114445	0.0781985	PTEN	1
hsa-miR-22-3p	hsa04659	Th17 cell differentiation	0.125545	0.0843043	HIF1A	1
hsa-miR-22-3p	hsa04071	Sphingolipid signaling pathway	0.1387	0.0899463	PTEN	1
hsa-miR-22-3p	hsa04152	AMPK signaling pathway	0.139788	0.0899463	SIRT1	1
hsa-miR-22-3p	hsa04919	Thyroid hormone signaling pathway	0.140875	0.0899463	HIF1A	1
hsa-miR-22-3p	hsa04110	Cell cycle	0.144129	0.0905393	CDKN1A	1
hsa-miR-22-3p	hsa05017	Spinocerebellar ataxia	0.153823	0.0950951	SP1	1
hsa-miR-22-3p	hsa04915	Estrogen signaling pathway	0.159165	0.0966458	SP1	1
hsa-miR-22-3p	hsa04120	Ubiquitin mediated proteolysis	0.161294	0.0966458	UBR5	1
hsa-miR-22-3p	hsa04932	Non-alcoholic fatty liver disease (NAFLD)	0.170813	0.100798	PPARA	1
hsa-miR-22-3p	hsa04921	Oxytocin signaling pathway	0.176059	0.101148	CDKN1A	1
hsa-miR-22-3p	hsa04150	mTOR signaling pathway	0.177104	0.101148	PTEN	1
hsa-miR-22-3p	hsa04217	Necroptosis	0.181275	0.101148	HMGB1	1
hsa-miR-22-3p	hsa04630	JAK-STAT signaling pathway	0.18439	0.101148	CDKN1A	1
hsa-miR-22-3p	hsa05161	Hepatitis B	0.18439	0.101148	CDKN1A	1
hsa-miR-22-3p	hsa04062	Chemokine signaling pathway	0.211952	0.114653	TIAM1	1
hsa-miR-22-3p	hsa04020	Calcium signaling pathway	0.21896	0.116821	ERBB2	1
hsa-miR-22-3p	hsa05169	Epstein-Barr virus infection	0.223931	0.117829	CDKN1A	1
hsa-miR-22-3p	hsa05203	Viral carcinogenesis	0.2269	0.117829	CDKN1A	1
hsa-miR-22-3p	hsa04015	Rap1 signaling pathway	0.232807	0.119305	TIAM1	1
hsa-miR-22-3p	hsa04810	Regulation of actin cytoskeleton	0.236722	0.119736	TIAM1	1
hsa-miR-22-3p	hsa04014	Ras signaling pathway	0.25412	0.126889	TIAM1	1
hsa-miR-22-3p	hsa04010	MAPK signaling pathway	0.31135	0.153497	ERBB2	1
hsa-miR-22-3p	hsa05016	Huntington disease	0.321958	0.156743	SP1	1
