# Supplementary material for: Determining extracellular vesicles properties and miRNA cargo variability in bovine milk from healthy cows and cows undergoing subclinical mastitis
Source: BMC Genomics. 2022 Mar 7;23:189. doi: 10.1186/s12864-022-08377-z (PMC8903571; doi:10.1186/s12864-022-08377-z)
Supplement: Supplementary file 9 — Additional file 9: Supplementary Table S8. miRNA-target enrichment and network analysis of downregulated miRNAs. [file 12864_2022_8377_MOESM9_ESM.xlsx]

## Sheet: miRNA-target enrichment
Supplementary Table S8. Downregulated miRNAs
Gene Symbol	p-value	FDR	Odd ratio	Number of interactions	microRNA 1	microRNA 2	microRNA 3	microRNA 4	microRNA 5	microRNA 6
BACE1	1.46172e-09	3.36488e-06	0.0131589	5	hsa-miR-29b-3p	hsa-miR-29a-3p	hsa-miR-19b-3p	hsa-miR-29c-3p	hsa-miR-339-5p
CCNA2	5.35334e-08	6.16169e-05	0.0256252	5	hsa-miR-27b-3p	hsa-miR-19b-3p	hsa-miR-29c-3p	hsa-miR-29a-3p	hsa-miR-29b-3p
COL10A1	2.86422e-07	0.000131869	0.00577145	3	hsa-miR-29a-3p	hsa-miR-29b-3p	hsa-miR-29c-3p
FGA	2.86422e-07	0.000131869	0.00577145	3	hsa-miR-29c-3p	hsa-miR-29a-3p	hsa-miR-29b-3p
PHACTR2	1.85953e-07	0.000131869	0.032551	5	hsa-miR-374b-5p	hsa-miR-181a-5p	hsa-miR-29a-3p	hsa-miR-29b-3p	hsa-miR-29c-3p
COL5A2	9.99002e-07	0.000287463	0.00808003	3	hsa-miR-29a-3p	hsa-miR-29b-3p	hsa-miR-29c-3p
DSC2	9.99002e-07	0.000287463	0.00808003	3	hsa-miR-29a-3p	hsa-miR-29b-3p	hsa-miR-29c-3p
PTEN	8.20832e-07	0.000287463	0.0721431	6	hsa-miR-141-3p	hsa-miR-19b-3p	hsa-miR-29b-3p	hsa-miR-29a-3p	hsa-miR-29c-3p	hsa-miR-181a-5p
LAMC2	1.59563e-06	0.000367314	0.00923432	3	hsa-miR-29a-3p	hsa-miR-29b-3p	hsa-miR-29c-3p
RAET1L	1.59563e-06	0.000367314	0.00923432	3	hsa-miR-29c-3p	hsa-miR-29b-3p	hsa-miR-29a-3p
AFTPH	2.38929e-06	0.000458346	0.0103886	3	hsa-miR-374b-5p	hsa-miR-181a-5p	hsa-miR-19b-3p
PPP1R13B	2.38929e-06	0.000458346	0.0103886	3	hsa-miR-29a-3p	hsa-miR-29b-3p	hsa-miR-29c-3p
CCNT2	3.15963e-06	0.000461396	0.0567911	5	hsa-miR-29c-3p	hsa-miR-29a-3p	hsa-miR-19b-3p	hsa-miR-29b-3p	hsa-miR-27b-3p
CRYBG1	3.40735e-06	0.000461396	0.0115429	3	hsa-miR-29a-3p	hsa-miR-29b-3p	hsa-miR-29c-3p
HECW1	3.40735e-06	0.000461396	0.0115429	3	hsa-miR-29c-3p	hsa-miR-29a-3p	hsa-miR-29b-3p
ITGA6	3.40735e-06	0.000461396	0.0115429	3	hsa-miR-29c-3p	hsa-miR-29b-3p	hsa-miR-29a-3p
PDGFRB	3.40735e-06	0.000461396	0.0115429	3	hsa-miR-29a-3p	hsa-miR-29b-3p	hsa-miR-29c-3p
COL3A1	4.67698e-06	0.000468104	0.0126972	3	hsa-miR-29c-3p	hsa-miR-29b-3p	hsa-miR-29a-3p
EREG	4.01169e-06	0.000468104	0.0595614	5	hsa-miR-181a-5p	hsa-miR-19b-3p	hsa-miR-29a-3p	hsa-miR-29b-3p	hsa-miR-29c-3p
FBN1	4.67698e-06	0.000468104	0.0126972	3	hsa-miR-29c-3p	hsa-miR-29a-3p	hsa-miR-29b-3p
GLRX3	4.67698e-06	0.000468104	0.0126972	3	hsa-miR-29a-3p	hsa-miR-29b-3p	hsa-miR-29c-3p
IMPDH1	4.67698e-06	0.000468104	0.0126972	3	hsa-miR-29a-3p	hsa-miR-29b-3p	hsa-miR-19b-3p
PPT1	4.67698e-06	0.000468104	0.0126972	3	hsa-miR-339-5p	hsa-miR-29c-3p	hsa-miR-29a-3p
COL4A2	6.22514e-06	0.0005416	0.0138515	3	hsa-miR-29b-3p	hsa-miR-29c-3p	hsa-miR-29a-3p
COX7A2L	6.22514e-06	0.0005416	0.0138515	3	hsa-miR-29c-3p	hsa-miR-29b-3p	hsa-miR-29a-3p
DENND6A	6.35239e-06	0.0005416	0.0354944	4	hsa-miR-19b-3p	hsa-miR-29a-3p	hsa-miR-29b-3p	hsa-miR-29c-3p
ENPP2	6.22514e-06	0.0005416	0.0138515	3	hsa-miR-29c-3p	hsa-miR-29b-3p	hsa-miR-29a-3p
CSRNP2	8.07863e-06	0.000564948	0.0150058	3	hsa-miR-29c-3p	hsa-miR-29b-3p	hsa-miR-29a-3p
MCL1	8.09874e-06	0.000564948	0.0685648	5	hsa-miR-29a-3p	hsa-miR-29b-3p	hsa-miR-29c-3p	hsa-miR-181a-5p	hsa-miR-141-3p
MYCN	7.7171e-06	0.000564948	0.0372259	4	hsa-miR-29a-3p	hsa-miR-29c-3p	hsa-miR-29b-3p	hsa-miR-19b-3p
OTUD4	7.69988e-06	0.000564948	0.0678723	5	hsa-miR-19b-3p	hsa-miR-27b-3p	hsa-miR-29b-3p	hsa-miR-29c-3p	hsa-miR-29a-3p
PIGS	7.01014e-06	0.000564948	0.0363601	4	hsa-miR-29c-3p	hsa-miR-29b-3p	hsa-miR-29a-3p	hsa-miR-19b-3p
TMEM237	8.07863e-06	0.000564948	0.0150058	3	hsa-miR-29c-3p	hsa-miR-29b-3p	hsa-miR-29a-3p
DNMT3B	1.0264e-05	0.000645965	0.0161601	3	hsa-miR-29c-3p	hsa-miR-29b-3p	hsa-miR-29a-3p
GAS2L3	1.0264e-05	0.000645965	0.0161601	3	hsa-miR-29c-3p	hsa-miR-29b-3p	hsa-miR-29a-3p
SURF2	1.28078e-05	0.00073696	0.0173144	3	hsa-miR-29a-3p	hsa-miR-29b-3p	hsa-miR-29c-3p
WWTR1	1.31257e-05	0.00073696	0.0424202	4	hsa-miR-374b-5p	hsa-miR-29c-3p	hsa-miR-29b-3p	hsa-miR-29a-3p
ZFPM1	1.28078e-05	0.00073696	0.0173144	3	hsa-miR-29c-3p	hsa-miR-29b-3p	hsa-miR-29a-3p
GLDN	1.5736e-05	0.000842426	0.0184686	3	hsa-miR-29c-3p	hsa-miR-29b-3p	hsa-miR-29a-3p
TDG	1.5736e-05	0.000842426	0.0184686	3	hsa-miR-29c-3p	hsa-miR-29a-3p	hsa-miR-29b-3p
KLHDC3	1.6693e-05	0.000873349	0.0450173	4	hsa-miR-29c-3p	hsa-miR-29a-3p	hsa-miR-29b-3p	hsa-miR-27b-3p
TET2	1.90748e-05	0.000975783	0.0196229	3	hsa-miR-29a-3p	hsa-miR-29b-3p	hsa-miR-29c-3p
FGB	2.285e-05	0.00106985	0.0207772	3	hsa-miR-29c-3p	hsa-miR-29a-3p	hsa-miR-29b-3p
MXD1	2.4167e-05	0.00106985	0.0493459	4	hsa-miR-19b-3p	hsa-miR-29a-3p	hsa-miR-29b-3p	hsa-miR-29c-3p
PRY	2.285e-05	0.00106985	0.0207772	3	hsa-miR-29c-3p	hsa-miR-29b-3p	hsa-miR-29a-3p
PRY2	2.285e-05	0.00106985	0.0207772	3	hsa-miR-29c-3p	hsa-miR-29b-3p	hsa-miR-29a-3p
SGK1	2.4167e-05	0.00106985	0.0493459	4	hsa-miR-29c-3p	hsa-miR-29b-3p	hsa-miR-29a-3p	hsa-miR-19b-3p
SLC7A5P2	2.285e-05	0.00106985	0.0207772	3	hsa-miR-29c-3p	hsa-miR-29b-3p	hsa-miR-29a-3p
TMTC3	2.4167e-05	0.00106985	0.0493459	4	hsa-miR-29c-3p	hsa-miR-29a-3p	hsa-miR-29b-3p	hsa-miR-27b-3p
FOS	2.59165e-05	0.00107508	0.0502116	4	hsa-miR-181a-5p	hsa-miR-29b-3p	hsa-miR-29a-3p	hsa-miR-29c-3p
HMGCR	2.70872e-05	0.00107508	0.0219315	3	hsa-miR-29c-3p	hsa-miR-29a-3p	hsa-miR-29b-3p
P3H1	2.70872e-05	0.00107508	0.0219315	3	hsa-miR-29a-3p	hsa-miR-29c-3p	hsa-miR-29b-3p
SEC31A	2.70872e-05	0.00107508	0.0219315	3	hsa-miR-29c-3p	hsa-miR-29b-3p	hsa-miR-29a-3p
TET1	2.70872e-05	0.00107508	0.0219315	3	hsa-miR-29b-3p	hsa-miR-29a-3p	hsa-miR-141-3p
VEGFA	2.66804e-05	0.00107508	0.0872643	5	hsa-miR-29b-3p	hsa-miR-29c-3p	hsa-miR-29a-3p	hsa-miR-374b-5p	hsa-miR-181a-5p
SLC16A1	2.88259e-05	0.0011247	0.0886495	5	hsa-miR-374b-5p	hsa-miR-29a-3p	hsa-miR-29c-3p	hsa-miR-29b-3p	hsa-miR-27b-3p
DYNLT1	3.18119e-05	0.00118561	0.0230858	3	hsa-miR-29b-3p	hsa-miR-29a-3p	hsa-miR-29c-3p
ABCE1	3.70493e-05	0.00130528	0.0242401	3	hsa-miR-29a-3p	hsa-miR-29b-3p	hsa-miR-29c-3p
FGG	3.70493e-05	0.00130528	0.0242401	3	hsa-miR-29a-3p	hsa-miR-29b-3p	hsa-miR-29c-3p
PTP4A1	3.74234e-05	0.00130528	0.0934975	5	hsa-miR-19b-3p	hsa-miR-339-5p	hsa-miR-29a-3p	hsa-miR-29c-3p	hsa-miR-29b-3p
SPARC	3.70493e-05	0.00130528	0.0242401	3	hsa-miR-29c-3p	hsa-miR-29a-3p	hsa-miR-29b-3p
RAP1B	3.84492e-05	0.00132104	0.0554059	4	hsa-miR-181a-5p	hsa-miR-19b-3p	hsa-miR-374b-5p	hsa-miR-27b-3p
CTNNBIP1	4.28246e-05	0.00140832	0.0253944	3	hsa-miR-29b-3p	hsa-miR-29c-3p	hsa-miR-29a-3p
RIOK3	4.28246e-05	0.00140832	0.0253944	3	hsa-miR-29a-3p	hsa-miR-29b-3p	hsa-miR-29c-3p
RTL6	4.28246e-05	0.00140832	0.0253944	3	hsa-miR-29a-3p	hsa-miR-29c-3p	hsa-miR-29b-3p
ADAM12	4.91626e-05	0.0015503	0.0265487	3	hsa-miR-29b-3p	hsa-miR-29a-3p	hsa-miR-29c-3p
BCL2	4.89737e-05	0.0015503	0.0588688	4	hsa-miR-29c-3p	hsa-miR-29b-3p	hsa-miR-29a-3p	hsa-miR-181a-5p
WDR26	4.89737e-05	0.0015503	0.0588688	4	hsa-miR-19b-3p	hsa-miR-29a-3p	hsa-miR-29b-3p	hsa-miR-29c-3p
LOX	5.6088e-05	0.00172153	0.027703	3	hsa-miR-29a-3p	hsa-miR-29b-3p	hsa-miR-29c-3p
METTL15	5.6088e-05	0.00172153	0.027703	3	hsa-miR-29a-3p	hsa-miR-29b-3p	hsa-miR-29c-3p
NUS1	5.81558e-05	0.00176151	0.0614659	4	hsa-miR-29b-3p	hsa-miR-19b-3p	hsa-miR-27b-3p	hsa-miR-374b-5p
CDC42	6.36255e-05	0.00181174	0.0288573	3	hsa-miR-29b-3p	hsa-miR-29c-3p	hsa-miR-29a-3p
FAM193A	6.36255e-05	0.00181174	0.0288573	3	hsa-miR-29c-3p	hsa-miR-29b-3p	hsa-miR-29a-3p
PPY	6.36255e-05	0.00181174	0.0288573	3	hsa-miR-29c-3p	hsa-miR-29b-3p	hsa-miR-29a-3p
AMFR	7.17993e-05	0.00194449	0.0300115	3	hsa-miR-29a-3p	hsa-miR-29b-3p	hsa-miR-29c-3p
EDC3	7.17993e-05	0.00194449	0.0300115	3	hsa-miR-29a-3p	hsa-miR-29b-3p	hsa-miR-29c-3p
NASP	7.17993e-05	0.00194449	0.0300115	3	hsa-miR-29a-3p	hsa-miR-29b-3p	hsa-miR-29c-3p
NEDD9	7.17993e-05	0.00194449	0.0300115	3	hsa-miR-29c-3p	hsa-miR-29b-3p	hsa-miR-29a-3p
C4orf26	8.06335e-05	0.00206243	0.0311658	3	hsa-miR-29a-3p	hsa-miR-29b-3p	hsa-miR-29c-3p
CDC23	8.06335e-05	0.00206243	0.0311658	3	hsa-miR-29c-3p	hsa-miR-29b-3p	hsa-miR-29a-3p
MAPKBP1	8.06335e-05	0.00206243	0.0311658	3	hsa-miR-29a-3p	hsa-miR-29c-3p	hsa-miR-29b-3p
TNRC18	8.06335e-05	0.00206243	0.0311658	3	hsa-miR-29a-3p	hsa-miR-29b-3p	hsa-miR-29c-3p
ULBP2	8.06335e-05	0.00206243	0.0311658	3	hsa-miR-29a-3p	hsa-miR-29b-3p	hsa-miR-29c-3p
BAG2	9.01523e-05	0.00223151	0.0323201	3	hsa-miR-181a-5p	hsa-miR-339-5p	hsa-miR-27b-3p
RAN	8.88069e-05	0.00223151	0.0683917	4	hsa-miR-29a-3p	hsa-miR-339-5p	hsa-miR-19b-3p	hsa-miR-181a-5p
SNX24	9.01523e-05	0.00223151	0.0323201	3	hsa-miR-29a-3p	hsa-miR-29b-3p	hsa-miR-29c-3p
SLC2A14	0.000100379	0.00243235	0.0334744	3	hsa-miR-29c-3p	hsa-miR-29b-3p	hsa-miR-29a-3p
TPT1	0.000100379	0.00243235	0.0334744	3	hsa-miR-374b-5p	hsa-miR-29b-3p	hsa-miR-27b-3p
PLAG1	0.000107933	0.00256146	0.0718546	4	hsa-miR-181a-5p	hsa-miR-29c-3p	hsa-miR-29a-3p	hsa-miR-29b-3p
ELMSAN1	0.000118552	0.00278477	0.073586	4	hsa-miR-29c-3p	hsa-miR-29a-3p	hsa-miR-29b-3p	hsa-miR-181a-5p
AKT2	0.000123053	0.00283267	0.035783	3	hsa-miR-29a-3p	hsa-miR-29b-3p	hsa-miR-29c-3p
MMP2	0.000123053	0.00283267	0.035783	3	hsa-miR-29b-3p	hsa-miR-29c-3p	hsa-miR-29a-3p
BMT2	0.000135546	0.00305908	0.0369373	3	hsa-miR-29a-3p	hsa-miR-29b-3p	hsa-miR-29c-3p
ID3	0.000135546	0.00305908	0.0369373	3	hsa-miR-29a-3p	hsa-miR-29b-3p	hsa-miR-29c-3p
HNRNPF	0.000155013	0.00346448	0.0787803	4	hsa-miR-339-5p	hsa-miR-27b-3p	hsa-miR-141-3p	hsa-miR-19b-3p
DNMT3A	0.000162959	0.00347345	0.0392459	3	hsa-miR-29a-3p	hsa-miR-29c-3p	hsa-miR-29b-3p
RHBDD1	0.000162959	0.00347345	0.0392459	3	hsa-miR-29a-3p	hsa-miR-29b-3p	hsa-miR-29c-3p
RPL22	0.000162959	0.00347345	0.0392459	3	hsa-miR-29c-3p	hsa-miR-29b-3p	hsa-miR-29a-3p
SLC29A2	0.000162959	0.00347345	0.0392459	3	hsa-miR-29c-3p	hsa-miR-29b-3p	hsa-miR-29a-3p
C1QTNF6	0.000193763	0.00398252	0.0415544	3	hsa-miR-29a-3p	hsa-miR-29c-3p	hsa-miR-29b-3p
RAB40C	0.000193763	0.00398252	0.0415544	3	hsa-miR-29c-3p	hsa-miR-29b-3p	hsa-miR-29a-3p
SPRTN	0.000193763	0.00398252	0.0415544	3	hsa-miR-29c-3p	hsa-miR-29b-3p	hsa-miR-29a-3p
TGIF2	0.000193763	0.00398252	0.0415544	3	hsa-miR-181a-5p	hsa-miR-29b-3p	hsa-miR-29c-3p
TESPA1	0.000210492	0.00428807	0.0427087	3	hsa-miR-29c-3p	hsa-miR-29b-3p	hsa-miR-29a-3p
SLC30A10	0.000228135	0.00448861	0.043863	3	hsa-miR-29a-3p	hsa-miR-29b-3p	hsa-miR-29c-3p
CD276	0.000246715	0.00458014	0.0450173	3	hsa-miR-29a-3p	hsa-miR-29c-3p	hsa-miR-29b-3p
COLEC10	0.000246715	0.00458014	0.0450173	3	hsa-miR-29c-3p	hsa-miR-29b-3p	hsa-miR-29a-3p
DNMT1	0.000246715	0.00458014	0.0450173	3	hsa-miR-29b-3p	hsa-miR-29a-3p	hsa-miR-19b-3p
HUWE1	0.000246715	0.00458014	0.0450173	3	hsa-miR-29c-3p	hsa-miR-181a-5p	hsa-miR-29a-3p
NAA40	0.000246715	0.00458014	0.0450173	3	hsa-miR-29b-3p	hsa-miR-29c-3p	hsa-miR-29a-3p
PSAP	0.000246715	0.00458014	0.0450173	3	hsa-miR-19b-3p	hsa-miR-339-5p	hsa-miR-27b-3p
TRIM2	0.000246715	0.00458014	0.0450173	3	hsa-miR-181a-5p	hsa-miR-19b-3p	hsa-miR-374b-5p
EPHX2	0.000266253	0.00486441	0.0461716	3	hsa-miR-29c-3p	hsa-miR-29b-3p	hsa-miR-29a-3p
GOLGA7	0.000266253	0.00486441	0.0461716	3	hsa-miR-29a-3p	hsa-miR-29b-3p	hsa-miR-29c-3p
EMP1	0.000286772	0.00507409	0.0473259	3	hsa-miR-29a-3p	hsa-miR-29b-3p	hsa-miR-29c-3p
FEM1B	0.000291838	0.00507409	0.0926318	4	hsa-miR-29b-3p	hsa-miR-29a-3p	hsa-miR-29c-3p	hsa-miR-27b-3p
MORF4L2	0.000286772	0.00507409	0.0473259	3	hsa-miR-29c-3p	hsa-miR-29b-3p	hsa-miR-29a-3p
RNF138	0.000286772	0.00507409	0.0473259	3	hsa-miR-29a-3p	hsa-miR-29b-3p	hsa-miR-29c-3p
TET3	0.000281373	0.00507409	0.0917661	4	hsa-miR-141-3p	hsa-miR-29a-3p	hsa-miR-29b-3p	hsa-miR-29c-3p
COL4A1	0.000308292	0.00525695	0.0484802	3	hsa-miR-29c-3p	hsa-miR-29a-3p	hsa-miR-29b-3p
C21orf91	0.000330835	0.00543987	0.0496345	3	hsa-miR-29c-3p	hsa-miR-29b-3p	hsa-miR-29a-3p
CALM3	0.000324931	0.00543987	0.0952289	4	hsa-miR-27b-3p	hsa-miR-29a-3p	hsa-miR-29b-3p	hsa-miR-29c-3p
GSKIP	0.000330835	0.00543987	0.0496345	3	hsa-miR-19b-3p	hsa-miR-181a-5p	hsa-miR-374b-5p
LRIG3	0.000330835	0.00543987	0.0496345	3	hsa-miR-374b-5p	hsa-miR-19b-3p	hsa-miR-27b-3p
TRAM2	0.000330835	0.00543987	0.0496345	3	hsa-miR-29c-3p	hsa-miR-29a-3p	hsa-miR-29b-3p
CASP8	0.000379075	0.00597692	0.0519431	3	hsa-miR-29c-3p	hsa-miR-29b-3p	hsa-miR-29a-3p
CDC42SE1	0.000379075	0.00597692	0.0519431	3	hsa-miR-29c-3p	hsa-miR-29b-3p	hsa-miR-29a-3p
COMMD2	0.000379075	0.00597692	0.0519431	3	hsa-miR-29c-3p	hsa-miR-29a-3p	hsa-miR-29b-3p
IFRD1	0.000379075	0.00597692	0.0519431	3	hsa-miR-29c-3p	hsa-miR-29b-3p	hsa-miR-29a-3p
DDX6	0.000399181	0.00625113	0.100423	4	hsa-miR-19b-3p	hsa-miR-29a-3p	hsa-miR-29b-3p	hsa-miR-29c-3p
DOT1L	0.000404813	0.00625423	0.0530973	3	hsa-miR-29a-3p	hsa-miR-29b-3p	hsa-miR-29c-3p
MORF4L1	0.000404813	0.00625423	0.0530973	3	hsa-miR-29c-3p	hsa-miR-29a-3p	hsa-miR-29b-3p
FJX1	0.000431658	0.00658065	0.0542516	3	hsa-miR-29c-3p	hsa-miR-29b-3p	hsa-miR-29a-3p
LONRF1	0.000431658	0.00658065	0.0542516	3	hsa-miR-19b-3p	hsa-miR-27b-3p	hsa-miR-181a-5p
ASXL2	0.000459631	0.00696099	0.0554059	3	hsa-miR-29c-3p	hsa-miR-29b-3p	hsa-miR-29a-3p
MAZ	0.000485025	0.00711164	0.105618	4	hsa-miR-181a-5p	hsa-miR-29a-3p	hsa-miR-29b-3p	hsa-miR-29c-3p
YY2	0.000488751	0.00712091	0.0565602	3	hsa-miR-29c-3p	hsa-miR-29b-3p	hsa-miR-29a-3p
AKT3	0.000519038	0.00751463	0.0577145	3	hsa-miR-29c-3p	hsa-miR-29a-3p	hsa-miR-29b-3p
BMPR2	0.000550514	0.00792052	0.0588688	3	hsa-miR-19b-3p	hsa-miR-181a-5p	hsa-miR-27b-3p
ZNF286A	0.000583197	0.00828715	0.0600231	3	hsa-miR-29c-3p	hsa-miR-29b-3p	hsa-miR-29a-3p
ZBTB34	0.000601211	0.00849072	0.111678	4	hsa-miR-141-3p	hsa-miR-29a-3p	hsa-miR-29b-3p	hsa-miR-29c-3p
ITGB1	0.000617107	0.00860957	0.0611774	3	hsa-miR-29b-3p	hsa-miR-29c-3p	hsa-miR-29a-3p
ZNF148	0.000617107	0.00860957	0.0611774	3	hsa-miR-181a-5p	hsa-miR-27b-3p	hsa-miR-374b-5p
ISG20L2	0.000652264	0.00899108	0.0623317	3	hsa-miR-29a-3p	hsa-miR-29b-3p	hsa-miR-29c-3p
MRPS14	0.000652264	0.00899108	0.0623317	3	hsa-miR-181a-5p	hsa-miR-27b-3p	hsa-miR-339-5p
BTG2	0.00068183	0.00930523	0.171066	5	hsa-miR-29a-3p	hsa-miR-29b-3p	hsa-miR-29c-3p	hsa-miR-339-5p	hsa-miR-27b-3p
NOTCH2	0.000688687	0.00930523	0.063486	3	hsa-miR-181a-5p	hsa-miR-27b-3p	hsa-miR-29b-3p
NKIRAS2	0.000726395	0.00972187	0.0646402	3	hsa-miR-29b-3p	hsa-miR-29c-3p	hsa-miR-29a-3p
SP1	0.000868349	0.0113576	0.122932	4	hsa-miR-29b-3p	hsa-miR-374b-5p	hsa-miR-27b-3p	hsa-miR-29c-3p
AFF4	0.00089046	0.0115159	0.0692574	3	hsa-miR-374b-5p	hsa-miR-27b-3p	hsa-miR-181a-5p
R3HDM4	0.00089046	0.0115159	0.0692574	3	hsa-miR-29c-3p	hsa-miR-29b-3p	hsa-miR-29a-3p
RAB8B	0.000934877	0.0119456	0.0704117	3	hsa-miR-19b-3p	hsa-miR-141-3p	hsa-miR-374b-5p
CPEB4	0.00102792	0.0126539	0.0727203	3	hsa-miR-29a-3p	hsa-miR-27b-3p	hsa-miR-181a-5p
GTDC1	0.00102792	0.0126539	0.0727203	3	hsa-miR-29a-3p	hsa-miR-29b-3p	hsa-miR-29c-3p
VHL	0.00102792	0.0126539	0.0727203	3	hsa-miR-29a-3p	hsa-miR-29b-3p	hsa-miR-29c-3p
ZBTB5	0.00102792	0.0126539	0.0727203	3	hsa-miR-29b-3p	hsa-miR-29a-3p	hsa-miR-29c-3p
ENTPD1	0.00107658	0.0131824	0.0738746	3	hsa-miR-29c-3p	hsa-miR-29b-3p	hsa-miR-29a-3p
LIMS1	0.0011267	0.0135793	0.0750289	3	hsa-miR-29c-3p	hsa-miR-29a-3p	hsa-miR-29b-3p
CCDC117	0.00117828	0.0141271	0.0761831	3	hsa-miR-29a-3p	hsa-miR-29b-3p	hsa-miR-29c-3p
LBR	0.00123135	0.0146111	0.0773374	3	hsa-miR-181a-5p	hsa-miR-19b-3p	hsa-miR-27b-3p
MIGA2	0.00123135	0.0146111	0.0773374	3	hsa-miR-19b-3p	hsa-miR-27b-3p	hsa-miR-181a-5p
GSK3B	0.00128592	0.0150263	0.0784917	3	hsa-miR-29b-3p	hsa-miR-374b-5p	hsa-miR-29a-3p
PHLPP2	0.00128592	0.0150263	0.0784917	3	hsa-miR-141-3p	hsa-miR-27b-3p	hsa-miR-181a-5p
UBE2Q1	0.00128592	0.0150263	0.0784917	3	hsa-miR-29a-3p	hsa-miR-29b-3p	hsa-miR-29c-3p
FAM53C	0.00134201	0.0156025	0.079646	3	hsa-miR-29a-3p	hsa-miR-29b-3p	hsa-miR-29c-3p
TNFAIP3	0.00139964	0.0160071	0.0808003	3	hsa-miR-29a-3p	hsa-miR-19b-3p	hsa-miR-29b-3p
DUSP2	0.00145882	0.0164618	0.0819546	3	hsa-miR-29b-3p	hsa-miR-29c-3p	hsa-miR-29a-3p
BBC3	0.00158192	0.0177139	0.0842632	3	hsa-miR-29b-3p	hsa-miR-29c-3p	hsa-miR-29a-3p
FAM102B	0.00164586	0.0183032	0.0854175	3	hsa-miR-29c-3p	hsa-miR-29a-3p	hsa-miR-29b-3p
DICER1	0.00171143	0.0189409	0.0865718	3	hsa-miR-29a-3p	hsa-miR-29c-3p	hsa-miR-19b-3p
AGAP1	0.00177863	0.0194971	0.087726	3	hsa-miR-29a-3p	hsa-miR-29b-3p	hsa-miR-29c-3p
SERPINH1	0.00184748	0.0200609	0.0888803	3	hsa-miR-29b-3p	hsa-miR-29a-3p	hsa-miR-29c-3p
ZFP91	0.00184748	0.0200609	0.0888803	3	hsa-miR-29a-3p	hsa-miR-29b-3p	hsa-miR-29c-3p
FMNL3	0.001918	0.0207288	0.0900346	3	hsa-miR-29a-3p	hsa-miR-29b-3p	hsa-miR-29c-3p
KCTD15	0.00199021	0.0211127	0.0911889	3	hsa-miR-29c-3p	hsa-miR-29a-3p	hsa-miR-29b-3p
NRBP1	0.00199021	0.0211127	0.0911889	3	hsa-miR-339-5p	hsa-miR-19b-3p	hsa-miR-27b-3p
CBX2	0.00206411	0.0217963	0.0923432	3	hsa-miR-29c-3p	hsa-miR-29b-3p	hsa-miR-29a-3p
CCND2	0.00208447	0.0219108	0.154963	4	hsa-miR-19b-3p	hsa-miR-29a-3p	hsa-miR-29b-3p	hsa-miR-29c-3p
CCNG1	0.00213973	0.0223894	0.0934975	3	hsa-miR-181a-5p	hsa-miR-339-5p	hsa-miR-27b-3p
SH3GLB1	0.00221708	0.0229897	0.0946518	3	hsa-miR-29c-3p	hsa-miR-29a-3p	hsa-miR-29b-3p
CAND1	0.00229617	0.0235973	0.0958061	3	hsa-miR-29c-3p	hsa-miR-29b-3p	hsa-miR-29a-3p
G3BP2	0.00229617	0.0235973	0.0958061	3	hsa-miR-19b-3p	hsa-miR-181a-5p	hsa-miR-339-5p
INSIG1	0.00245965	0.0245113	0.0981147	3	hsa-miR-29a-3p	hsa-miR-29b-3p	hsa-miR-29c-3p
AMER1	0.00263029	0.0253344	0.100423	3	hsa-miR-29c-3p	hsa-miR-29b-3p	hsa-miR-29a-3p
BTBD3	0.00263029	0.0253344	0.100423	3	hsa-miR-181a-5p	hsa-miR-19b-3p	hsa-miR-374b-5p
TMTC1	0.00280819	0.026471	0.102732	3	hsa-miR-27b-3p	hsa-miR-374b-5p	hsa-miR-19b-3p
TUBB2A	0.00276092	0.026471	0.167083	4	hsa-miR-29a-3p	hsa-miR-29b-3p	hsa-miR-29c-3p	hsa-miR-181a-5p
YAE1D1	0.00280819	0.026471	0.102732	3	hsa-miR-29c-3p	hsa-miR-29b-3p	hsa-miR-29a-3p
ZNF850	0.00280819	0.026471	0.102732	3	hsa-miR-29c-3p	hsa-miR-29b-3p	hsa-miR-29a-3p
MRM3	0.00289991	0.0269177	0.103886	3	hsa-miR-29c-3p	hsa-miR-29b-3p	hsa-miR-29a-3p
QKI	0.00289991	0.0269177	0.103886	3	hsa-miR-19b-3p	hsa-miR-141-3p	hsa-miR-29a-3p
CTC1	0.00338667	0.0273936	0.109658	3	hsa-miR-29c-3p	hsa-miR-29b-3p	hsa-miR-29a-3p
MDM2	0.00332995	0.0273936	0.175741	4	hsa-miR-29c-3p	hsa-miR-29b-3p	hsa-miR-29a-3p	hsa-miR-339-5p
RAB11FIP1	0.00359477	0.0282429	0.111966	3	hsa-miR-29c-3p	hsa-miR-29b-3p	hsa-miR-29a-3p
FBRS	0.00381069	0.0294167	0.114275	3	hsa-miR-29b-3p	hsa-miR-29c-3p	hsa-miR-29a-3p
FSCN1	0.00381069	0.0294167	0.114275	3	hsa-miR-29c-3p	hsa-miR-29b-3p	hsa-miR-29a-3p
REST	0.00392161	0.0298925	0.115429	3	hsa-miR-29a-3p	hsa-miR-29b-3p	hsa-miR-29c-3p
HDGF	0.00404584	0.0307377	0.185264	4	hsa-miR-29c-3p	hsa-miR-141-3p	hsa-miR-29b-3p	hsa-miR-29a-3p
PER1	0.00450634	0.0331425	0.1212	3	hsa-miR-29a-3p	hsa-miR-29b-3p	hsa-miR-29c-3p
SRSF7	0.00488172	0.0355624	0.124663	3	hsa-miR-374b-5p	hsa-miR-181a-5p	hsa-miR-19b-3p
NCOA3	0.00568915	0.0402967	0.131589	3	hsa-miR-19b-3p	hsa-miR-29b-3p	hsa-miR-181a-5p
BCL2L11	0.00688673	0.0405051	0.140823	3	hsa-miR-19b-3p	hsa-miR-181a-5p	hsa-miR-339-5p
FRK	0.00770755	0.0444681	0.146595	3	hsa-miR-29c-3p	hsa-miR-29b-3p	hsa-miR-29a-3p
KDM6B	0.00840525	0.0480121	0.151212	3	hsa-miR-29a-3p	hsa-miR-29b-3p	hsa-miR-29c-3p
ANKRD52	0.00876798	0.0495919	0.153521	3	hsa-miR-19b-3p	hsa-miR-339-5p	hsa-miR-27b-3p
FAM71F2	0.0111428	0.0536626	0.167372	3	hsa-miR-29c-3p	hsa-miR-29b-3p	hsa-miR-29a-3p
TRIM72	0.0122348	0.0580711	0.173144	3	hsa-miR-29c-3p	hsa-miR-29b-3p	hsa-miR-29a-3p
REL	0.0129195	0.0598851	0.176606	3	hsa-miR-29c-3p	hsa-miR-29b-3p	hsa-miR-29a-3p
CBX6	0.014855	0.0635145	0.185841	3	hsa-miR-29c-3p	hsa-miR-29a-3p	hsa-miR-29b-3p
KIAA1551	0.0156224	0.0659868	0.189304	3	hsa-miR-181a-5p	hsa-miR-27b-3p	hsa-miR-339-5p
LDLR	0.0164127	0.0671404	0.192766	3	hsa-miR-19b-3p	hsa-miR-181a-5p	hsa-miR-27b-3p
CDK6	0.0225965	0.0805218	0.217007	3	hsa-miR-29a-3p	hsa-miR-29b-3p	hsa-miR-29c-3p
CNBP	0.0256013	0.086161	0.227395	3	hsa-miR-29c-3p	hsa-miR-29b-3p	hsa-miR-29a-3p
NUFIP2	0.0950652	0.167256	0.380916	3	hsa-miR-19b-3p	hsa-miR-27b-3p	hsa-miR-374b-5p

## Sheet: KEGG Enriched pathways FDR<0.05
microRNA	KEGG ID	Description	p-value	FDR	Genes	Count
hsa-miR-29b-3p	hsa04510	Focal adhesion	2.08469e-13	1.25081e-11	COL4A2/BCL2/VEGFA/COL4A1/PTEN/CDC42/GSK3B/CCND2/AKT2/LAMC2/ITGA6/PDGFRB/ITGB1/AKT3	14
hsa-miR-29a-3p	hsa04510	Focal adhesion	2.08469e-13	1.31665e-11	COL4A2/COL4A1/BCL2/CDC42/PTEN/CCND2/VEGFA/AKT2/LAMC2/ITGA6/PDGFRB/AKT3/ITGB1/GSK3B	14
hsa-miR-29c-3p	hsa04510	Focal adhesion	2.33743e-13	1.37785e-11	COL4A2/COL4A1/BCL2/CDC42/VEGFA/AKT3/CCND2/PTEN/AKT2/LAMC2/ITGA6/PDGFRB/ITGB1	13
hsa-miR-29c-3p	hsa05222	Small cell lung cancer	1.23391e-12	3.63679e-11	COL4A2/COL4A1/CDK6/BCL2/AKT3/PTEN/AKT2/LAMC2/ITGA6/ITGB1	10
hsa-miR-29b-3p	hsa05222	Small cell lung cancer	1.139e-11	3.41701e-10	COL4A2/CDK6/BCL2/COL4A1/PTEN/AKT2/LAMC2/ITGA6/ITGB1/AKT3	10
hsa-miR-29a-3p	hsa05222	Small cell lung cancer	1.139e-11	3.59685e-10	CDK6/COL4A2/COL4A1/BCL2/PTEN/AKT2/LAMC2/ITGA6/AKT3/ITGB1	10
hsa-miR-29c-3p	hsa04151	PI3K-Akt signaling pathway	1.84866e-11	3.63245e-10	COL4A2/COL4A1/CDK6/MCL1/BCL2/VEGFA/AKT3/CCND2/PTEN/AKT2/LAMC2/ITGA6/PDGFRB/ITGB1	14
hsa-miR-29b-3p	hsa04151	PI3K-Akt signaling pathway	3.27543e-11	6.55087e-10	COL4A2/CDK6/MCL1/BCL2/VEGFA/COL4A1/PTEN/GSK3B/CCND2/AKT2/LAMC2/ITGA6/PDGFRB/ITGB1/AKT3	15
hsa-miR-29a-3p	hsa04151	PI3K-Akt signaling pathway	3.27543e-11	6.89565e-10	CDK6/COL4A2/COL4A1/MCL1/BCL2/PTEN/CCND2/VEGFA/AKT2/LAMC2/ITGA6/PDGFRB/AKT3/ITGB1/GSK3B	15
hsa-miR-29c-3p	hsa04933	AGE-RAGE signaling pathway in diabetic complications	1.10161e-10	1.51645e-09	COL3A1/COL4A2/COL4A1/BCL2/CDC42/VEGFA/AKT3/MMP2/AKT2	9
hsa-miR-29c-3p	hsa05165	Human papillomavirus infection	1.28628e-10	1.51645e-09	COL4A2/COL4A1/CDK6/CDC42/VEGFA/AKT3/CCND2/PTEN/AKT2/LAMC2/ITGA6/PDGFRB/ITGB1	13
hsa-miR-29b-3p	hsa05165	Human papillomavirus infection	1.76064e-10	2.64096e-09	COL4A2/CDK6/VEGFA/COL4A1/PTEN/CDC42/GSK3B/CCND2/AKT2/LAMC2/ITGA6/PDGFRB/ITGB1/AKT3	14
hsa-miR-29a-3p	hsa05165	Human papillomavirus infection	1.76064e-10	2.77996e-09	CDK6/COL4A2/COL4A1/CDC42/PTEN/CCND2/VEGFA/AKT2/LAMC2/ITGA6/PDGFRB/AKT3/ITGB1/GSK3B	14
hsa-miR-29b-3p	hsa04933	AGE-RAGE signaling pathway in diabetic complications	7.74613e-10	9.29535e-09	COL4A2/BCL2/VEGFA/COL3A1/COL4A1/MMP2/CDC42/AKT2/AKT3	9
hsa-miR-29a-3p	hsa04933	AGE-RAGE signaling pathway in diabetic complications	7.74613e-10	9.78458e-09	COL4A2/COL4A1/BCL2/CDC42/COL3A1/MMP2/VEGFA/AKT2/AKT3	9
hsa-miR-29b-3p	hsa01521	EGFR tyrosine kinase inhibitor resistance	8.10517e-08	8.10517e-07	BCL2/VEGFA/PTEN/GSK3B/AKT2/PDGFRB/AKT3	7
hsa-miR-29a-3p	hsa01521	EGFR tyrosine kinase inhibitor resistance	8.10517e-08	8.53176e-07	BCL2/PTEN/VEGFA/AKT2/PDGFRB/AKT3/GSK3B	7
hsa-miR-29b-3p	hsa04926	Relaxin signaling pathway	1.43948e-07	1.23384e-06	COL4A2/VEGFA/COL3A1/COL4A1/MMP2/FOS/AKT2/AKT3	8
hsa-miR-29a-3p	hsa05206	MicroRNAs in cancer	1.50733e-07	1.36e-06	CDK6/DNMT3A/DNMT3B/MCL1/BCL2/DICER1/PTEN/CCND2/VEGFA/DNMT1/PDGFRB	11
hsa-miR-29b-3p	hsa05162	Measles	2.42858e-07	1.82144e-06	CDK6/BCL2/GSK3B/FOS/CCND2/AKT2/TNFAIP3/AKT3	8
hsa-miR-29b-3p	hsa05224	Breast cancer	3.95264e-07	2.37158e-06	SP1/CDK6/NCOA3/PTEN/GSK3B/FOS/AKT2/AKT3	8
hsa-miR-29b-3p	hsa01522	Endocrine resistance	3.6187e-07	2.37158e-06	SP1/BCL2/NCOA3/MMP2/FOS/AKT2/AKT3	7
hsa-miR-29c-3p	hsa01521	EGFR tyrosine kinase inhibitor resistance	5.51403e-07	4.15072e-06	BCL2/VEGFA/AKT3/PTEN/AKT2/PDGFRB	6
hsa-miR-29c-3p	hsa04611	Platelet activation	4.30124e-07	4.15072e-06	COL3A1/FGG/FGB/FGA/AKT3/AKT2/ITGB1	7
hsa-miR-29c-3p	hsa04926	Relaxin signaling pathway	5.63313e-07	4.15072e-06	COL3A1/COL4A2/COL4A1/VEGFA/AKT3/MMP2/AKT2	7
hsa-miR-29b-3p	hsa05206	MicroRNAs in cancer	1.48595e-06	8.10519e-06	CDK6/DNMT3B/DNMT3A/MCL1/BCL2/DNMT1/VEGFA/PTEN/CCND2/PDGFRB	10
hsa-miR-29b-3p	hsa04611	Platelet activation	1.7971e-06	8.98548e-06	FGG/FGA/FGB/COL3A1/AKT2/ITGB1/AKT3	7
hsa-miR-181a-5p	hsa04151	PI3K-Akt signaling pathway	1.82399e-07	1.0176e-05	BCL2/BCL2L11/MCL1/PHLPP2/PTEN/VEGFA	6
hsa-miR-29c-3p	hsa05206	MicroRNAs in cancer	2.16168e-06	1.41584e-05	DNMT3B/DNMT3A/CDK6/MCL1/BCL2/VEGFA/CCND2/PTEN/PDGFRB	9
hsa-miR-29a-3p	hsa04611	Platelet activation	1.7971e-06	1.41876e-05	FGG/FGA/FGB/COL3A1/AKT2/AKT3/ITGB1	7
hsa-miR-181a-5p	hsa01521	EGFR tyrosine kinase inhibitor resistance	5.88432e-07	1.64142e-05	BCL2/BCL2L11/PTEN/VEGFA	4
hsa-miR-29a-3p	hsa04926	Relaxin signaling pathway	2.34458e-06	1.64532e-05	COL4A2/COL4A1/COL3A1/MMP2/VEGFA/AKT2/AKT3	7
hsa-miR-29b-3p	hsa04915	Estrogen signaling pathway	3.6822e-06	1.69948e-05	SP1/BCL2/NCOA3/MMP2/FOS/AKT2/AKT3	7
hsa-miR-29a-3p	hsa05162	Measles	3.6822e-06	2.3256e-05	CDK6/BCL2/TNFAIP3/CCND2/AKT2/AKT3/GSK3B	7
hsa-miR-29c-3p	hsa05145	Toxoplasmosis	4.32816e-06	2.55134e-05	BCL2/AKT3/AKT2/LAMC2/ITGA6/ITGB1	6
hsa-miR-29b-3p	hsa05215	Prostate cancer	6.26975e-06	2.68704e-05	BCL2/PTEN/GSK3B/AKT2/PDGFRB/AKT3	6
hsa-miR-29a-3p	hsa05215	Prostate cancer	6.26975e-06	3.59986e-05	BCL2/PTEN/AKT2/PDGFRB/AKT3/GSK3B	6
hsa-miR-29c-3p	hsa05218	Melanoma	8.37939e-06	4.49039e-05	CDK6/AKT3/PTEN/AKT2/PDGFRB	5
hsa-miR-29c-3p	hsa05214	Glioma	1.02497e-05	4.96096e-05	CDK6/AKT3/PTEN/AKT2/PDGFRB	5
hsa-miR-29c-3p	hsa05212	Pancreatic cancer	1.09407e-05	4.96096e-05	CDK6/CDC42/VEGFA/AKT3/AKT2	5
hsa-miR-29b-3p	hsa05145	Toxoplasmosis	1.43942e-05	5.75768e-05	BCL2/AKT2/LAMC2/ITGA6/ITGB1/AKT3	6
hsa-miR-181a-5p	hsa04210	Apoptosis	5.21847e-06	7.27839e-05	BCL2/BCL2L11/FOS/MCL1	4
hsa-miR-181a-5p	hsa05206	MicroRNAs in cancer	4.21623e-06	7.27839e-05	BCL2/BCL2L11/MCL1/PTEN/VEGFA	5
hsa-miR-29b-3p	hsa04917	Prolactin signaling pathway	1.98789e-05	7.45458e-05	GSK3B/FOS/CCND2/AKT2/AKT3	5
hsa-miR-29a-3p	hsa05145	Toxoplasmosis	1.43942e-05	7.5759e-05	BCL2/AKT2/LAMC2/ITGA6/AKT3/ITGB1	6
hsa-miR-29b-3p	hsa05218	Melanoma	2.28188e-05	8.0537e-05	CDK6/PTEN/AKT2/PDGFRB/AKT3	5
hsa-miR-29b-3p	hsa05214	Glioma	2.78514e-05	9.28379e-05	CDK6/PTEN/AKT2/PDGFRB/AKT3	5
hsa-miR-29b-3p	hsa05212	Pancreatic cancer	2.97075e-05	9.38132e-05	CDK6/VEGFA/CDC42/AKT2/AKT3	5
hsa-miR-29c-3p	hsa04512	ECM-receptor interaction	2.243e-05	9.44422e-05	COL4A2/COL4A1/LAMC2/ITGA6/ITGB1	5
hsa-miR-29b-3p	hsa05135	Yersinia infection	3.36633e-05	0.00010099	CDC42/GSK3B/FOS/AKT2/ITGB1/AKT3	6
hsa-miR-29a-3p	hsa05218	Melanoma	2.28188e-05	0.000110861	CDK6/PTEN/AKT2/PDGFRB/AKT3	5
hsa-miR-29c-3p	hsa01522	Endocrine resistance	3.78041e-05	0.000123803	BCL2/AKT3/MMP2/AKT2/SP1	5
hsa-miR-29c-3p	hsa04630	JAK-STAT signaling pathway	3.59589e-05	0.000123803	MCL1/BCL2/AKT3/CCND2/AKT2/PDGFRB	6
hsa-miR-29c-3p	hsa05215	Prostate cancer	3.59764e-05	0.000123803	BCL2/AKT3/PTEN/AKT2/PDGFRB	5
hsa-miR-29c-3p	hsa04974	Protein digestion and absorption	3.25272e-05	0.000123803	COL3A1/COL4A2/COL4A1/COL5A2/COL10A1	5
hsa-miR-29a-3p	hsa05214	Glioma	2.78514e-05	0.000125084	CDK6/PTEN/AKT2/PDGFRB/AKT3	5
hsa-miR-29a-3p	hsa05212	Pancreatic cancer	2.97075e-05	0.000125084	CDK6/CDC42/VEGFA/AKT2/AKT3	5
hsa-miR-29b-3p	hsa05418	Fluid shear stress and atherosclerosis	4.90988e-05	0.000140282	BCL2/VEGFA/MMP2/FOS/AKT2/AKT3	6
hsa-miR-29b-3p	hsa05210	Colorectal cancer	5.40553e-05	0.000147424	BCL2/GSK3B/FOS/AKT2/AKT3	5
hsa-miR-29b-3p	hsa04512	ECM-receptor interaction	6.03778e-05	0.000157507	COL4A2/COL4A1/LAMC2/ITGA6/ITGB1	5
hsa-miR-29b-3p	hsa04974	Protein digestion and absorption	8.71153e-05	0.000217788	COL4A2/COL3A1/COL4A1/COL5A2/COL10A1	5
hsa-miR-29a-3p	hsa04512	ECM-receptor interaction	6.03778e-05	0.000238333	COL4A2/COL4A1/LAMC2/ITGA6/ITGB1	5
hsa-miR-29b-3p	hsa05231	Choline metabolism in cancer	0.000101029	0.000242469	SP1/FOS/AKT2/PDGFRB/AKT3	5
hsa-miR-29c-3p	hsa04370	VEGF signaling pathway	8.09211e-05	0.000251057	CDC42/VEGFA/AKT3/AKT2	4
hsa-miR-29b-3p	hsa04630	JAK-STAT signaling pathway	0.000115208	0.000265865	MCL1/BCL2/CCND2/AKT2/PDGFRB/AKT3	6
hsa-miR-181a-5p	hsa04510	Focal adhesion	2.46062e-05	0.000274553	BCL2/RAP1B/PTEN/VEGFA	4
hsa-miR-29b-3p	hsa04660	T cell receptor signaling pathway	0.000133938	0.000297641	CDC42/GSK3B/FOS/AKT2/AKT3	5
hsa-miR-29a-3p	hsa04974	Protein digestion and absorption	8.71153e-05	0.000323648	COL4A2/COL4A1/COL3A1/COL5A2/COL10A1	5
hsa-miR-29b-3p	hsa05213	Endometrial cancer	0.000166637	0.00035708	PTEN/GSK3B/AKT2/AKT3	4
hsa-miR-29b-3p	hsa04370	VEGF signaling pathway	0.000178134	0.000368554	VEGFA/CDC42/AKT2/AKT3	4
hsa-miR-29c-3p	hsa05205	Proteoglycans in cancer	0.000133506	0.000393493	CDC42/VEGFA/AKT3/MMP2/AKT2/ITGB1	6
hsa-miR-29a-3p	hsa04630	JAK-STAT signaling pathway	0.000115208	0.00040424	MCL1/BCL2/CCND2/AKT2/PDGFRB/AKT3	6
hsa-miR-29c-3p	hsa05230	Central carbon metabolism in cancer	0.000158095	0.000405186	AKT3/PTEN/AKT2/PDGFRB	4
hsa-miR-29c-3p	hsa04015	Rap1 signaling pathway	0.000152395	0.000405186	CDC42/VEGFA/AKT3/AKT2/PDGFRB/ITGB1	6
hsa-miR-29c-3p	hsa05211	Renal cell carcinoma	0.000149477	0.000405186	CDC42/VEGFA/AKT3/AKT2	4
hsa-miR-29c-3p	hsa04915	Estrogen signaling pathway	0.000192807	0.000435422	BCL2/AKT3/MMP2/AKT2/SP1	5
hsa-miR-29c-3p	hsa05418	Fluid shear stress and atherosclerosis	0.000199439	0.000435422	BCL2/VEGFA/AKT3/MMP2/AKT2	5
hsa-miR-29c-3p	hsa05162	Measles	0.000192807	0.000435422	CDK6/BCL2/AKT3/CCND2/AKT2	5
hsa-miR-29c-3p	hsa04115	p53 signaling pathway	0.000186107	0.000435422	CDK6/BCL2/CCND2/PTEN	4
hsa-miR-29b-3p	hsa04722	Neurotrophin signaling pathway	0.000252264	0.000504528	BCL2/CDC42/GSK3B/AKT2/AKT3	5
hsa-miR-29b-3p	hsa05167	Kaposi sarcoma-associated herpesvirus infection	0.000267572	0.000517881	CDK6/VEGFA/GSK3B/FOS/AKT2/AKT3	6
hsa-miR-29c-3p	hsa05224	Breast cancer	0.000258989	0.000545239	CDK6/AKT3/PTEN/AKT2/SP1	5
hsa-miR-29a-3p	hsa05213	Endometrial cancer	0.000166637	0.000553918	PTEN/AKT2/AKT3/GSK3B	4
hsa-miR-29a-3p	hsa04370	VEGF signaling pathway	0.000178134	0.00056253	CDC42/VEGFA/AKT2/AKT3	4
hsa-miR-181a-5p	hsa05210	Colorectal cancer	6.3807e-05	0.000593294	BCL2/BCL2L11/FOS	3
hsa-miR-29b-3p	hsa05211	Renal cell carcinoma	0.000326779	0.000612711	VEGFA/CDC42/AKT2/AKT3	4
hsa-miR-29b-3p	hsa05230	Central carbon metabolism in cancer	0.000345379	0.000627962	PTEN/AKT2/PDGFRB/AKT3	4
hsa-miR-29b-3p	hsa05169	Epstein-Barr virus infection	0.000372778	0.000657843	CDK6/BCL2/CCND2/AKT2/TNFAIP3/AKT3	6
hsa-miR-29b-3p	hsa04115	p53 signaling pathway	0.000405733	0.000690437	CDK6/BCL2/PTEN/CCND2	4
hsa-miR-29b-3p	hsa05205	Proteoglycans in cancer	0.000414262	0.000690437	VEGFA/MMP2/CDC42/AKT2/ITGB1/AKT3	6
hsa-miR-29c-3p	hsa04218	Cellular senescence	0.000341235	0.000693617	CDK6/AKT3/CCND2/PTEN/AKT2	5
hsa-miR-29b-3p	hsa04210	Apoptosis	0.000468157	0.000724799	MCL1/BCL2/FOS/AKT2/AKT3	5
hsa-miR-29b-3p	hsa04010	MAPK signaling pathway	0.000459274	0.000724799	VEGFA/CDC42/DUSP2/FOS/AKT2/PDGFRB/AKT3	7
hsa-miR-29b-3p	hsa04015	Rap1 signaling pathway	0.000471119	0.000724799	VEGFA/CDC42/AKT2/PDGFRB/ITGB1/AKT3	6
hsa-miR-29a-3p	hsa04722	Neurotrophin signaling pathway	0.000252264	0.000758688	BCL2/CDC42/AKT2/AKT3/GSK3B	5
hsa-miR-29a-3p	hsa05230	Central carbon metabolism in cancer	0.000345379	0.000908893	PTEN/AKT2/PDGFRB/AKT3	4
hsa-miR-29a-3p	hsa04917	Prolactin signaling pathway	0.000345379	0.000908893	CCND2/AKT2/AKT3/GSK3B	4
hsa-miR-29a-3p	hsa05211	Renal cell carcinoma	0.000326779	0.000908893	CDC42/VEGFA/AKT2/AKT3	4
hsa-miR-29a-3p	hsa05169	Epstein-Barr virus infection	0.000372778	0.000923783	CDK6/BCL2/TNFAIP3/CCND2/AKT2/AKT3	6
hsa-miR-29a-3p	hsa05135	Yersinia infection	0.000380291	0.000923783	CDC42/AKT2/AKT3/ITGB1/GSK3B	5
hsa-miR-29a-3p	hsa04115	p53 signaling pathway	0.000405733	0.000934427	CDK6/BCL2/PTEN/CCND2	4
hsa-miR-29a-3p	hsa05205	Proteoglycans in cancer	0.000414262	0.000934427	CDC42/MMP2/VEGFA/AKT2/AKT3/ITGB1	6
hsa-miR-29b-3p	hsa04662	B cell receptor signaling pathway	0.000631888	0.000947832	GSK3B/FOS/AKT2/AKT3	4
hsa-miR-29b-3p	hsa05163	Human cytomegalovirus infection	0.000679027	0.000993698	SP1/CDK6/VEGFA/GSK3B/AKT2/AKT3	6
hsa-miR-29a-3p	hsa04015	Rap1 signaling pathway	0.000471119	0.00102603	CDC42/VEGFA/AKT2/PDGFRB/AKT3/ITGB1	6
hsa-miR-29a-3p	hsa05418	Fluid shear stress and atherosclerosis	0.000517453	0.00108937	BCL2/MMP2/VEGFA/AKT2/AKT3	5
hsa-miR-29c-3p	hsa05231	Choline metabolism in cancer	0.000576046	0.00113188	AKT3/AKT2/PDGFRB/SP1	4
hsa-miR-29b-3p	hsa04218	Cellular senescence	0.000874591	0.00122036	CDK6/PTEN/CCND2/AKT2/AKT3	5
hsa-miR-29b-3p	hsa05235	PD-L1 expression and PD-1 checkpoint pathway in cancer	0.00086087	0.00122036	PTEN/FOS/AKT2/AKT3	4
hsa-miR-29c-3p	hsa05146	Amoebiasis	0.000670158	0.00127432	COL3A1/COL4A2/COL4A1/LAMC2	4
hsa-miR-29b-3p	hsa05131	Shigellosis	0.000994334	0.00135591	BCL2/CDC42/GSK3B/AKT2/ITGB1/AKT3	6
hsa-miR-29a-3p	hsa05224	Breast cancer	0.0006681	0.00136116	CDK6/PTEN/AKT2/AKT3/GSK3B	5
hsa-miR-29a-3p	hsa05210	Colorectal cancer	0.000756579	0.00149325	BCL2/AKT2/AKT3/GSK3B	4
hsa-miR-29c-3p	hsa04066	HIF-1 signaling pathway	0.000860368	0.00158489	BCL2/VEGFA/AKT3/AKT2	4
hsa-miR-29b-3p	hsa05225	Hepatocellular carcinoma	0.00121995	0.00162659	CDK6/PTEN/GSK3B/AKT2/AKT3	5
hsa-miR-29a-3p	hsa04218	Cellular senescence	0.000874591	0.00167386	CDK6/PTEN/CCND2/AKT2/AKT3	5
hsa-miR-29a-3p	hsa05131	Shigellosis	0.000994334	0.00184706	BCL2/CDC42/AKT2/AKT3/ITGB1/GSK3B	6
hsa-miR-29b-3p	hsa05146	Amoebiasis	0.0014321	0.00186795	COL4A2/COL3A1/COL4A1/LAMC2	4
hsa-miR-29c-3p	hsa05169	Epstein-Barr virus infection	0.00108322	0.00193493	CDK6/BCL2/AKT3/CCND2/AKT2	5
hsa-miR-29c-3p	hsa04722	Neurotrophin signaling pathway	0.00119429	0.00201144	BCL2/CDC42/AKT3/AKT2	4
hsa-miR-29c-3p	hsa04071	Sphingolipid signaling pathway	0.00119429	0.00201144	BCL2/AKT3/PTEN/AKT2	4
hsa-miR-181a-5p	hsa05418	Fluid shear stress and atherosclerosis	0.000266352	0.0021228	BCL2/FOS/VEGFA	3
hsa-miR-29b-3p	hsa00270	Cysteine and methionine metabolism	0.00167001	0.00213193	DNMT3B/DNMT3A/DNMT1	3
hsa-miR-29a-3p	hsa01522	Endocrine resistance	0.00123438	0.00216557	BCL2/MMP2/AKT2/AKT3	4
hsa-miR-29a-3p	hsa05225	Hepatocellular carcinoma	0.00121995	0.00216557	CDK6/PTEN/AKT2/AKT3/GSK3B	5
hsa-miR-29b-3p	hsa04340	Hedgehog signaling pathway	0.00177067	0.00216817	BCL2/GSK3B/CCND2	3
hsa-miR-29b-3p	hsa04931	Insulin resistance	0.00176873	0.00216817	PTEN/GSK3B/AKT2/AKT3	4
hsa-miR-29b-3p	hsa04066	HIF-1 signaling pathway	0.00182975	0.0021957	BCL2/VEGFA/AKT2/AKT3	4
hsa-miR-29b-3p	hsa04668	TNF signaling pathway	0.00202155	0.0023783	FOS/AKT2/TNFAIP3/AKT3	4
hsa-miR-29b-3p	hsa04725	Cholinergic synapse	0.00208847	0.00240977	BCL2/FOS/AKT2/AKT3	4
hsa-miR-29a-3p	hsa05146	Amoebiasis	0.0014321	0.00244455	COL4A2/COL4A1/COL3A1/LAMC2	4
hsa-miR-29c-3p	hsa05213	Endometrial cancer	0.00152655	0.00249961	AKT3/PTEN/AKT2	3
hsa-miR-29a-3p	hsa04660	T cell receptor signaling pathway	0.00153882	0.0025576	CDC42/AKT2/AKT3/GSK3B	4
hsa-miR-29c-3p	hsa05135	Yersinia infection	0.0016568	0.00263957	CDC42/AKT3/AKT2/ITGB1	4
hsa-miR-29c-3p	hsa04068	FoxO signaling pathway	0.00170423	0.00264368	AKT3/CCND2/PTEN/AKT2	4
hsa-miR-29c-3p	hsa05163	Human cytomegalovirus infection	0.00178904	0.00270409	CDK6/VEGFA/AKT3/AKT2/SP1	5
hsa-miR-29a-3p	hsa00270	Cysteine and methionine metabolism	0.00167001	0.00270447	DNMT3A/DNMT3B/DNMT1	3
hsa-miR-29a-3p	hsa04340	Hedgehog signaling pathway	0.00177067	0.00272761	BCL2/CCND2/GSK3B	3
hsa-miR-29a-3p	hsa04931	Insulin resistance	0.00176873	0.00272761	PTEN/AKT2/AKT3/GSK3B	4
hsa-miR-29a-3p	hsa04066	HIF-1 signaling pathway	0.00182975	0.0027515	BCL2/VEGFA/AKT2/AKT3	4
hsa-miR-29b-3p	hsa04935	Growth hormone synthesis, secretion and action	0.00252255	0.00280283	GSK3B/FOS/AKT2/AKT3	4
hsa-miR-29b-3p	hsa04071	Sphingolipid signaling pathway	0.00252255	0.00280283	BCL2/PTEN/AKT2/AKT3	4
hsa-miR-29c-3p	hsa04210	Apoptosis	0.00195566	0.00287334	MCL1/BCL2/AKT3/AKT2	4
hsa-miR-29c-3p	hsa04140	Autophagy - animal	0.00200887	0.00287334	BCL2/AKT3/PTEN/AKT2	4
hsa-miR-29c-3p	hsa04014	Ras signaling pathway	0.00204726	0.00287334	CDC42/VEGFA/AKT3/AKT2/PDGFRB	5
hsa-miR-29b-3p	hsa04919	Thyroid hormone signaling pathway	0.00268007	0.00292372	NCOA3/GSK3B/AKT2/AKT3	4
hsa-miR-181a-5p	hsa04215	Apoptosis - multiple species	0.000424001	0.00295685	BCL2/BCL2L11	2
hsa-miR-29a-3p	hsa05167	Kaposi sarcoma-associated herpesvirus infection	0.00205498	0.00301833	CDK6/VEGFA/AKT2/AKT3/GSK3B	5
hsa-miR-29b-3p	hsa05132	Salmonella infection	0.00299011	0.00320369	BCL2/CDC42/FOS/AKT2/AKT3	5
hsa-miR-29c-3p	hsa05223	Non-small cell lung cancer	0.0024134	0.00329888	CDK6/AKT3/AKT2	3
hsa-miR-29c-3p	hsa05131	Shigellosis	0.00246238	0.00329888	BCL2/CDC42/AKT3/AKT2/ITGB1	5
hsa-miR-29c-3p	hsa04917	Prolactin signaling pathway	0.0026219	0.00343454	AKT3/CCND2/AKT2	3
hsa-miR-29a-3p	hsa04071	Sphingolipid signaling pathway	0.00252255	0.00362088	BCL2/PTEN/AKT2/AKT3	4
hsa-miR-29b-3p	hsa04068	FoxO signaling pathway	0.0035702	0.0037581	PTEN/CCND2/AKT2/AKT3	4
hsa-miR-29c-3p	hsa01524	Platinum drug resistance	0.00295503	0.00378676	BCL2/AKT3/AKT2	3
hsa-miR-29b-3p	hsa04728	Dopaminergic synapse	0.00366901	0.00379553	GSK3B/FOS/AKT2/AKT3	4
hsa-miR-29b-3p	hsa05166	Human T-cell leukemia virus 1 infection	0.00388964	0.00395556	PTEN/FOS/CCND2/AKT2/AKT3	5
hsa-miR-29c-3p	hsa05220	Chronic myeloid leukemia	0.00331317	0.00415537	CDK6/AKT3/AKT2	3
hsa-miR-29b-3p	hsa04140	Autophagy - animal	0.00419118	0.00419118	BCL2/PTEN/AKT2/AKT3	4
hsa-miR-29b-3p	hsa05223	Non-small cell lung cancer	0.00426311	0.00419322	CDK6/AKT2/AKT3	3
hsa-miR-29b-3p	hsa04014	Ras signaling pathway	0.00496967	0.00480936	VEGFA/CDC42/AKT2/PDGFRB/AKT3	5
hsa-miR-29b-3p	hsa01524	Platinum drug resistance	0.00520314	0.00495537	BCL2/AKT2/AKT3	3
hsa-miR-29a-3p	hsa04068	FoxO signaling pathway	0.0035702	0.0050108	PTEN/CCND2/AKT2/AKT3	4
hsa-miR-29c-3p	hsa05225	Hepatocellular carcinoma	0.00420129	0.00515948	CDK6/AKT3/PTEN/AKT2	4
hsa-miR-29b-3p	hsa05226	Gastric cancer	0.00564533	0.00521107	BCL2/GSK3B/AKT2/AKT3	4
hsa-miR-29b-3p	hsa04932	Non-alcoholic fatty liver disease (NAFLD)	0.00564533	0.00521107	CDC42/GSK3B/AKT2/AKT3	4
hsa-miR-29b-3p	hsa05220	Chronic myeloid leukemia	0.00582254	0.00529322	CDK6/AKT2/AKT3	3
hsa-miR-29a-3p	hsa05166	Human T-cell leukemia virus 1 infection	0.00388964	0.00534046	RAN/PTEN/CCND2/AKT2/AKT3	5
hsa-miR-29a-3p	hsa04210	Apoptosis	0.00408295	0.00540501	MCL1/BCL2/AKT2/AKT3	4
hsa-miR-29a-3p	hsa04140	Autophagy - animal	0.00419118	0.00540501	BCL2/PTEN/AKT2/AKT3	4
hsa-miR-29a-3p	hsa04915	Estrogen signaling pathway	0.00430135	0.00540501	BCL2/MMP2/AKT2/AKT3	4
hsa-miR-29a-3p	hsa05163	Human cytomegalovirus infection	0.00436455	0.00540501	CDK6/VEGFA/AKT2/AKT3/GSK3B	5
hsa-miR-29a-3p	hsa05223	Non-small cell lung cancer	0.00426311	0.00540501	CDK6/AKT2/AKT3	3
hsa-miR-29c-3p	hsa04610	Complement and coagulation cascades	0.00454344	0.0054658	FGG/FGB/FGA	3
hsa-miR-19b-3p	hsa05206	MicroRNAs in cancer	0.000134592	0.00552537	PTEN/BCL2L11/BMPR2/DNMT1	4
hsa-miR-29c-3p	hsa05210	Colorectal cancer	0.00469501	0.00553517	BCL2/AKT3/AKT2	3
hsa-miR-29b-3p	hsa05160	Hepatitis C	0.0064853	0.00572233	CDK6/GSK3B/AKT2/AKT3	4
hsa-miR-29b-3p	hsa04150	mTOR signaling pathway	0.0064853	0.00572233	PTEN/GSK3B/AKT2/AKT3	4
hsa-miR-29c-3p	hsa05235	PD-L1 expression and PD-1 checkpoint pathway in cancer	0.00516803	0.00597337	AKT3/PTEN/AKT2	3
hsa-miR-29a-3p	hsa04014	Ras signaling pathway	0.00496967	0.00603603	CDC42/VEGFA/AKT2/PDGFRB/AKT3	5
hsa-miR-141-3p	hsa04151	PI3K-Akt signaling pathway	0.00193628	0.00611457	PTEN/PHLPP2	2
hsa-miR-29a-3p	hsa01524	Platinum drug resistance	0.00520314	0.00620037	BCL2/AKT2/AKT3	3
hsa-miR-141-3p	hsa05230	Central carbon metabolism in cancer	0.0173511	0.0063166	PTEN	1
hsa-miR-141-3p	hsa01521	EGFR tyrosine kinase inhibitor resistance	0.0195709	0.0063166	PTEN	1
hsa-miR-141-3p	hsa05213	Endometrial cancer	0.0143874	0.0063166	PTEN	1
hsa-miR-141-3p	hsa05214	Glioma	0.0185847	0.0063166	PTEN	1
hsa-miR-141-3p	hsa00562	Inositol phosphate metabolism	0.0180913	0.0063166	PTEN	1
hsa-miR-141-3p	hsa05218	Melanoma	0.0178446	0.0063166	PTEN	1
hsa-miR-141-3p	hsa04115	p53 signaling pathway	0.0180913	0.0063166	PTEN	1
hsa-miR-141-3p	hsa05235	PD-L1 expression and PD-1 checkpoint pathway in cancer	0.0220345	0.0063166	PTEN	1
hsa-miR-141-3p	hsa04070	Phosphatidylinositol signaling system	0.0240031	0.0063166	PTEN	1
hsa-miR-141-3p	hsa05215	Prostate cancer	0.0240031	0.0063166	PTEN	1
hsa-miR-141-3p	hsa05222	Small cell lung cancer	0.0227729	0.0063166	PTEN	1
hsa-miR-141-3p	hsa04140	Autophagy - animal	0.0338164	0.00639229	PTEN	1
hsa-miR-141-3p	hsa05224	Breast cancer	0.0362619	0.00639229	PTEN	1
hsa-miR-141-3p	hsa04218	Cellular senescence	0.0384603	0.00639229	PTEN	1
hsa-miR-141-3p	hsa04068	FoxO signaling pathway	0.0323475	0.00639229	PTEN	1
hsa-miR-141-3p	hsa04931	Insulin resistance	0.0267067	0.00639229	PTEN	1
hsa-miR-141-3p	hsa04150	mTOR signaling pathway	0.0382161	0.00639229	PTEN	1
hsa-miR-141-3p	hsa04071	Sphingolipid signaling pathway	0.0294065	0.00639229	PTEN	1
hsa-miR-29c-3p	hsa04010	MAPK signaling pathway	0.00566987	0.00642738	CDC42/VEGFA/AKT3/AKT2/PDGFRB	5
hsa-miR-29a-3p	hsa05226	Gastric cancer	0.00564533	0.00648268	BCL2/AKT2/AKT3/GSK3B	4
hsa-miR-29a-3p	hsa04932	Non-alcoholic fatty liver disease (NAFLD)	0.00564533	0.00648268	CDC42/AKT2/AKT3/GSK3B	4
hsa-miR-29c-3p	hsa04666	Fc gamma R-mediated phagocytosis	0.00584212	0.0064977	CDC42/AKT3/AKT2	3
hsa-miR-141-3p	hsa05225	Hepatocellular carcinoma	0.0413875	0.00653487	PTEN	1
hsa-miR-29a-3p	hsa05220	Chronic myeloid leukemia	0.00582254	0.00656678	CDK6/AKT2/AKT3	3
hsa-miR-29c-3p	hsa04350	TGF-beta signaling pathway	0.00601851	0.00656991	FBN1/TGIF2/SP1	3
hsa-miR-29b-3p	hsa05161	Hepatitis B	0.00756611	0.00657923	BCL2/FOS/AKT2/AKT3	4
hsa-miR-29b-3p	hsa04610	Complement and coagulation cascades	0.00793884	0.00670888	FGG/FGA/FGB	3
hsa-miR-29b-3p	hsa04012	ErbB signaling pathway	0.00793884	0.00670888	GSK3B/AKT2/AKT3	3
hsa-miR-29c-3p	hsa05167	Kaposi sarcoma-associated herpesvirus infection	0.0063733	0.00683072	CDK6/VEGFA/AKT3/AKT2	4
hsa-miR-29a-3p	hsa05160	Hepatitis C	0.0064853	0.00706204	CDK6/AKT2/AKT3/GSK3B	4
hsa-miR-29a-3p	hsa04150	mTOR signaling pathway	0.0064853	0.00706204	PTEN/AKT2/AKT3/GSK3B	4
hsa-miR-141-3p	hsa04510	Focal adhesion	0.0494144	0.00743074	PTEN	1
hsa-miR-29a-3p	hsa04662	B cell receptor signaling pathway	0.00718968	0.00769636	AKT2/AKT3/GSK3B	3
hsa-miR-141-3p	hsa05166	Human T-cell leukemia virus 1 infection	0.0537785	0.00771941	PTEN	1
hsa-miR-29a-3p	hsa04610	Complement and coagulation cascades	0.00793884	0.00821968	FGG/FGA/FGB	3
hsa-miR-29a-3p	hsa04012	ErbB signaling pathway	0.00793884	0.00821968	AKT2/AKT3/GSK3B	3
hsa-miR-29c-3p	hsa04660	T cell receptor signaling pathway	0.00795948	0.0083784	CDC42/AKT3/AKT2	3
hsa-miR-29b-3p	hsa04666	Fc gamma R-mediated phagocytosis	0.0101562	0.00846347	CDC42/AKT2/AKT3	3
hsa-miR-29b-3p	hsa04657	IL-17 signaling pathway	0.0104561	0.00859409	GSK3B/FOS/TNFAIP3	3
hsa-miR-29c-3p	hsa05132	Salmonella infection	0.00860221	0.00889609	BCL2/CDC42/AKT3/AKT2	4
hsa-miR-29c-3p	hsa04931	Insulin resistance	0.00882796	0.00897216	AKT3/PTEN/AKT2	3
hsa-miR-29a-3p	hsa05235	PD-L1 expression and PD-1 checkpoint pathway in cancer	0.00900719	0.0091754	PTEN/AKT2/AKT3	3
hsa-miR-29c-3p	hsa04725	Cholinergic synapse	0.0099893	0.00965316	BCL2/AKT3/AKT2	3
hsa-miR-29c-3p	hsa04670	Leukocyte transendothelial migration	0.0099893	0.00965316	CDC42/MMP2/ITGB1	3
hsa-miR-29c-3p	hsa04810	Regulation of actin cytoskeleton	0.00980886	0.00965316	CDC42/ITGA6/PDGFRB/ITGB1	4
hsa-miR-29c-3p	hsa05166	Human T-cell leukemia virus 1 infection	0.0106167	0.0100939	AKT3/CCND2/PTEN/AKT2	4
hsa-miR-29a-3p	hsa04666	Fc gamma R-mediated phagocytosis	0.0101562	0.0101816	CDC42/AKT2/AKT3	3
hsa-miR-141-3p	hsa05206	MicroRNAs in cancer	0.0756878	0.0103919	PTEN	1
hsa-miR-29b-3p	hsa04062	Chemokine signaling pathway	0.012836	0.0104076	CDC42/GSK3B/AKT2/AKT3	4
hsa-miR-29b-3p	hsa05142	Chagas disease (American trypanosomiasis)	0.0130421	0.0104337	FOS/AKT2/AKT3	3
hsa-miR-141-3p	hsa05165	Human papillomavirus infection	0.0804686	0.010588	PTEN	1
hsa-miR-29c-3p	hsa05219	Bladder cancer	0.0114411	0.0107051	VEGFA/MMP2	2
hsa-miR-29c-3p	hsa04152	AMPK signaling pathway	0.0117589	0.0108306	HMGCR/AKT3/AKT2	3
hsa-miR-29b-3p	hsa04620	Toll-like receptor signaling pathway	0.0137408	0.010848	FOS/AKT2/AKT3	3
hsa-miR-29b-3p	hsa04928	Parathyroid hormone synthesis, secretion and action	0.0144606	0.011268	SP1/BCL2/FOS	3
hsa-miR-29a-3p	hsa05231	Choline metabolism in cancer	0.0117076	0.0115535	AKT2/PDGFRB/AKT3	3
hsa-miR-29a-3p	hsa04914	Progesterone-mediated oocyte maturation	0.0120334	0.0116923	CPEB4/AKT2/AKT3	3
hsa-miR-181a-5p	hsa04010	MAPK signaling pathway	0.00236886	0.0120143	FOS/RAP1B/VEGFA	3
hsa-miR-181a-5p	hsa04115	p53 signaling pathway	0.00220104	0.0120143	BCL2/PTEN	2
hsa-miR-181a-5p	hsa05211	Renal cell carcinoma	0.00196878	0.0120143	RAP1B/VEGFA	2
hsa-miR-29a-3p	hsa04062	Chemokine signaling pathway	0.012836	0.0122833	CDC42/AKT2/AKT3/GSK3B	4
hsa-miR-29a-3p	hsa04010	MAPK signaling pathway	0.0131725	0.0124171	CDC42/VEGFA/AKT2/PDGFRB/AKT3	5
hsa-miR-29b-3p	hsa05219	Bladder cancer	0.0167129	0.012856	VEGFA/MMP2	2
hsa-miR-29b-3p	hsa04670	Leukocyte transendothelial migration	0.0171471	0.0130231	MMP2/CDC42/ITGB1	3
hsa-miR-181a-5p	hsa04933	AGE-RAGE signaling pathway in diabetic complications	0.00409026	0.0134232	BCL2/VEGFA	2
hsa-miR-181a-5p	hsa01522	Endocrine resistance	0.00393141	0.0134232	BCL2/FOS	2
hsa-miR-181a-5p	hsa05235	PD-L1 expression and PD-1 checkpoint pathway in cancer	0.00325368	0.0134232	FOS/PTEN	2
hsa-miR-181a-5p	hsa05215	Prostate cancer	0.0038531	0.0134232	BCL2/PTEN	2
hsa-miR-181a-5p	hsa05323	Rheumatoid arthritis	0.00354736	0.0134232	FOS/VEGFA	2
hsa-miR-181a-5p	hsa05222	Small cell lung cancer	0.00347281	0.0134232	BCL2/PTEN	2
hsa-miR-29c-3p	hsa04973	Carbohydrate digestion and absorption	0.0148608	0.013477	AKT3/AKT2	2
hsa-miR-29c-3p	hsa05017	Spinocerebellar ataxia	0.0154995	0.0138432	AKT3/AKT2/SP1	3
hsa-miR-29b-3p	hsa05170	Human immunodeficiency virus 1 infection	0.0188346	0.0141259	BCL2/FOS/AKT2/AKT3	4
hsa-miR-29c-3p	hsa00270	Cysteine and methionine metabolism	0.0160872	0.0141537	DNMT3B/DNMT3A	2
hsa-miR-181a-5p	hsa04928	Parathyroid hormone synthesis, secretion and action	0.00458468	0.0142098	BCL2/FOS	2
hsa-miR-181a-5p	hsa04066	HIF-1 signaling pathway	0.00484187	0.0142171	BCL2/VEGFA	2
hsa-miR-29b-3p	hsa04810	Regulation of actin cytoskeleton	0.0194262	0.0143898	CDC42/ITGA6/PDGFRB/ITGB1	4
hsa-miR-29c-3p	hsa04340	Hedgehog signaling pathway	0.0167162	0.0144909	BCL2/CCND2	2
hsa-miR-181a-5p	hsa04725	Cholinergic synapse	0.00519507	0.0144915	BCL2/FOS	2
hsa-miR-181a-5p	hsa04722	Neurotrophin signaling pathway	0.00574674	0.0145731	BCL2/RAP1B	2
hsa-miR-181a-5p	hsa04071	Sphingolipid signaling pathway	0.00574674	0.0145731	BCL2/PTEN	2
hsa-miR-29b-3p	hsa04152	AMPK signaling pathway	0.0200958	0.0147042	AKT2/HMGCR/AKT3	3
hsa-miR-29a-3p	hsa05219	Bladder cancer	0.0167129	0.0150413	MMP2/VEGFA	2
hsa-miR-29a-3p	hsa04725	Cholinergic synapse	0.0171471	0.0150413	BCL2/AKT2/AKT3	3
hsa-miR-29a-3p	hsa04670	Leukocyte transendothelial migration	0.0171471	0.0150413	CDC42/MMP2/ITGB1	3
hsa-miR-29a-3p	hsa05132	Salmonella infection	0.0171281	0.0150413	BCL2/CDC42/AKT2/AKT3	4
hsa-miR-29a-3p	hsa04668	TNF signaling pathway	0.0167473	0.0150413	TNFAIP3/AKT2/AKT3	3
hsa-miR-29b-3p	hsa04973	Carbohydrate digestion and absorption	0.0216345	0.0156394	AKT2/AKT3	2
hsa-miR-29b-3p	hsa04110	Cell cycle	0.0218993	0.0156423	CDK6/GSK3B/CCND2	3
hsa-miR-181a-5p	hsa04140	Autophagy - animal	0.00755689	0.0158363	BCL2/PTEN	2
hsa-miR-181a-5p	hsa04915	Estrogen signaling pathway	0.00766419	0.0158363	BCL2/FOS	2
hsa-miR-181a-5p	hsa04068	FoxO signaling pathway	0.0069279	0.0158363	BCL2L11/PTEN	2
hsa-miR-181a-5p	hsa05162	Measles	0.00766419	0.0158363	BCL2/FOS	2
hsa-miR-181a-5p	hsa04926	Relaxin signaling pathway	0.00672389	0.0158363	FOS/VEGFA	2
hsa-miR-29a-3p	hsa04935	Growth hormone synthesis, secretion and action	0.0196584	0.0167782	AKT2/AKT3/GSK3B	3
hsa-miR-29a-3p	hsa04810	Regulation of actin cytoskeleton	0.0194262	0.0167782	CDC42/ITGA6/PDGFRB/ITGB1	4
hsa-miR-29b-3p	hsa04380	Osteoclast differentiation	0.0237891	0.0167923	FOS/AKT2/AKT3	3
hsa-miR-29c-3p	hsa04261	Adrenergic signaling in cardiomyocytes	0.0209308	0.0169016	BCL2/AKT3/AKT2	3
hsa-miR-29c-3p	hsa05226	Gastric cancer	0.0209308	0.0169016	BCL2/AKT3/AKT2	3
hsa-miR-29c-3p	hsa04932	Non-alcoholic fatty liver disease (NAFLD)	0.0209308	0.0169016	CDC42/AKT3/AKT2	3
hsa-miR-29c-3p	hsa04072	Phospholipase D signaling pathway	0.0205643	0.0169016	AKT3/AKT2/PDGFRB	3
hsa-miR-29c-3p	hsa04923	Regulation of lipolysis in adipocytes	0.0207062	0.0169016	AKT3/AKT2	2
hsa-miR-29a-3p	hsa04152	AMPK signaling pathway	0.0200958	0.0169228	AKT2/AKT3/HMGCR	3
hsa-miR-29a-3p	hsa04919	Thyroid hormone signaling pathway	0.0205386	0.0170681	AKT2/AKT3/GSK3B	3
hsa-miR-181a-5p	hsa05224	Breast cancer	0.00866127	0.0172574	FOS/PTEN	2
hsa-miR-29a-3p	hsa04973	Carbohydrate digestion and absorption	0.0216345	0.0177322	AKT2/AKT3	2
hsa-miR-29a-3p	hsa04110	Cell cycle	0.0218993	0.0177322	CDK6/CCND2/GSK3B	3
hsa-miR-29c-3p	hsa05160	Hepatitis C	0.0232059	0.018239	CDK6/AKT3/AKT2	3
hsa-miR-29c-3p	hsa04150	mTOR signaling pathway	0.0232059	0.018239	AKT3/PTEN/AKT2	3
hsa-miR-29b-3p	hsa05017	Spinocerebellar ataxia	0.0262731	0.01833	SP1/AKT2/AKT3	3
hsa-miR-181a-5p	hsa05161	Hepatitis B	0.010447	0.0194278	BCL2/FOS	2
hsa-miR-181a-5p	hsa04630	JAK-STAT signaling pathway	0.010447	0.0194278	BCL2/MCL1	2
hsa-miR-29c-3p	hsa04213	Longevity regulating pathway - multiple species	0.0250529	0.0194316	AKT3/AKT2	2
hsa-miR-29b-3p	hsa04910	Insulin signaling pathway	0.0283574	0.0195569	GSK3B/AKT2/AKT3	3
hsa-miR-29c-3p	hsa05161	Hepatitis B	0.0260251	0.0199235	BCL2/AKT3/AKT2	3
hsa-miR-29c-3p	hsa04929	GnRH secretion	0.0265779	0.0200859	AKT3/AKT2	2
hsa-miR-29b-3p	hsa04923	Regulation of lipolysis in adipocytes	0.0299915	0.0204487	AKT2/AKT3	2
hsa-miR-29a-3p	hsa04728	Dopaminergic synapse	0.0257655	0.0205986	AKT2/AKT3/GSK3B	3
hsa-miR-29b-3p	hsa04550	Signaling pathways regulating pluripotency of stem cells	0.0316457	0.0213342	GSK3B/AKT2/AKT3	3
hsa-miR-29c-3p	hsa05221	Acute myeloid leukemia	0.0289346	0.0215901	AKT3/AKT2	2
hsa-miR-29c-3p	hsa04664	Fc epsilon RI signaling pathway	0.0297383	0.0216419	AKT3/AKT2	2
hsa-miR-29c-3p	hsa05164	Influenza A	0.0294647	0.0216419	CDK6/AKT3/AKT2	3
hsa-miR-29c-3p	hsa04920	Adipocytokine signaling pathway	0.0305509	0.0219621	AKT3/AKT2	2
hsa-miR-29a-3p	hsa04910	Insulin signaling pathway	0.0283574	0.0223874	AKT2/AKT3/GSK3B	3
hsa-miR-29b-3p	hsa04072	Phospholipase D signaling pathway	0.0345334	0.0230223	AKT2/PDGFRB/AKT3	3
hsa-miR-29b-3p	hsa04261	Adrenergic signaling in cardiomyocytes	0.035127	0.0231607	BCL2/AKT2/AKT3	3
hsa-miR-29a-3p	hsa04923	Regulation of lipolysis in adipocytes	0.0299915	0.0233852	AKT2/AKT3	2
hsa-miR-29b-3p	hsa04213	Longevity regulating pathway - multiple species	0.0361652	0.023586	AKT2/AKT3	2
hsa-miR-29c-3p	hsa05100	Bacterial invasion of epithelial cells	0.0338889	0.0239225	CDC42/ITGB1	2
hsa-miR-29c-3p	hsa05152	Tuberculosis	0.0340896	0.0239225	BCL2/AKT3/AKT2	3
hsa-miR-29a-3p	hsa04550	Signaling pathways regulating pluripotency of stem cells	0.0316457	0.0243741	AKT2/AKT3/GSK3B	3
hsa-miR-29b-3p	hsa04929	GnRH secretion	0.0383237	0.024725	AKT2/AKT3	2
hsa-miR-29b-3p	hsa04934	Cushing syndrome	0.0388002	0.0247661	SP1/CDK6/GSK3B	3
hsa-miR-339-5p	hsa05219	Bladder cancer	0.0101812	0.0251784	MDM2	1
hsa-miR-339-5p	hsa04110	Cell cycle	0.0306325	0.0251784	MDM2	1
hsa-miR-339-5p	hsa05220	Chronic myeloid leukemia	0.0188313	0.0251784	MDM2	1
hsa-miR-339-5p	hsa04625	C-type lectin receptor signaling pathway	0.025724	0.0251784	MDM2	1
hsa-miR-339-5p	hsa01522	Endocrine resistance	0.024249	0.0251784	MDM2	1
hsa-miR-339-5p	hsa04068	FoxO signaling pathway	0.0323475	0.0251784	MDM2	1
hsa-miR-339-5p	hsa05214	Glioma	0.0185847	0.0251784	MDM2	1
hsa-miR-339-5p	hsa05218	Melanoma	0.0178446	0.0251784	MDM2	1
hsa-miR-339-5p	hsa04115	p53 signaling pathway	0.0180913	0.0251784	MDM2	1
hsa-miR-339-5p	hsa01524	Platinum drug resistance	0.0180913	0.0251784	MDM2	1
hsa-miR-339-5p	hsa05215	Prostate cancer	0.0240031	0.0251784	MDM2	1
hsa-miR-339-5p	hsa04919	Thyroid hormone signaling pathway	0.029897	0.0251784	MDM2	1
hsa-miR-339-5p	hsa04120	Ubiquitin mediated proteolysis	0.0345503	0.0251784	MDM2	1
hsa-miR-181a-5p	hsa05167	Kaposi sarcoma-associated herpesvirus infection	0.0140411	0.0252691	FOS/VEGFA	2
hsa-miR-29c-3p	hsa05412	Arrhythmogenic right ventricular cardiomyopathy (ARVC)	0.0373635	0.0259115	ITGA6/ITGB1	2
hsa-miR-29a-3p	hsa04514	Cell adhesion molecules (CAMs)	0.0345334	0.025965	CD276/ITGA6/ITGB1	3
hsa-miR-29a-3p	hsa04072	Phospholipase D signaling pathway	0.0345334	0.025965	AKT2/PDGFRB/AKT3	3
hsa-miR-339-5p	hsa04218	Cellular senescence	0.0384603	0.0260258	MDM2	1
hsa-miR-29a-3p	hsa04261	Adrenergic signaling in cardiomyocytes	0.035127	0.0261006	BCL2/AKT2/AKT3	3
hsa-miR-29b-3p	hsa05221	Acute myeloid leukemia	0.041652	0.0262541	AKT2/AKT3	2
hsa-miR-29b-3p	hsa04310	Wnt signaling pathway	0.0420065	0.0262541	CTNNBIP1/GSK3B/CCND2	3
hsa-miR-29c-3p	hsa04062	Chemokine signaling pathway	0.0385591	0.0264297	CDC42/AKT3/AKT2	3
hsa-miR-29b-3p	hsa04664	Fc epsilon RI signaling pathway	0.042785	0.0264649	AKT2/AKT3	2
hsa-miR-339-5p	hsa05169	Epstein-Barr virus infection	0.0494144	0.0265185	MDM2	1
hsa-miR-339-5p	hsa05205	Proteoglycans in cancer	0.0503851	0.0265185	MDM2	1
hsa-miR-339-5p	hsa05202	Transcriptional misregulation in cancer	0.0472286	0.0265185	MDM2	1
hsa-miR-339-5p	hsa05203	Viral carcinogenesis	0.0501425	0.0265185	MDM2	1
hsa-miR-29a-3p	hsa04213	Longevity regulating pathway - multiple species	0.0361652	0.0265595	AKT2/AKT3	2
hsa-miR-29b-3p	hsa04920	Adipocytokine signaling pathway	0.0439295	0.0268956	AKT2/AKT3	2
hsa-miR-29c-3p	hsa05202	Transcriptional misregulation in cancer	0.0401131	0.0271788	MYCN/CCND2/SP1	3
hsa-miR-339-5p	hsa04144	Endocytosis	0.0607885	0.0274234	MDM2	1
hsa-miR-339-5p	hsa05163	Human cytomegalovirus infection	0.055231	0.0274234	MDM2	1
hsa-miR-339-5p	hsa05131	Shigellosis	0.0593403	0.0274234	MDM2	1
hsa-miR-181a-5p	hsa05169	Epstein-Barr virus infection	0.0157905	0.0275295	BCL2/BCL2L11	2
hsa-miR-29a-3p	hsa04929	GnRH secretion	0.0383237	0.0278212	AKT2/AKT3	2
hsa-miR-181a-5p	hsa05170	Human immunodeficiency virus 1 infection	0.0174741	0.0278534	BCL2/FOS	2
hsa-miR-181a-5p	hsa04015	Rap1 signaling pathway	0.0171623	0.0278534	RAP1B/VEGFA	2
hsa-miR-181a-5p	hsa05132	Salmonella infection	0.0165464	0.0278534	BCL2/FOS	2
hsa-miR-181a-5p	hsa04024	cAMP signaling pathway	0.0181049	0.0280222	FOS/RAP1B	2
hsa-miR-181a-5p	hsa05166	Human T-cell leukemia virus 1 infection	0.0185846	0.0280222	FOS/PTEN	2
hsa-miR-29c-3p	hsa04662	B cell receptor signaling pathway	0.0418913	0.0280612	AKT3/AKT2	2
hsa-miR-29b-3p	hsa05100	Bacterial invasion of epithelial cells	0.0486209	0.0292861	CDC42/ITGB1	2
hsa-miR-29b-3p	hsa05164	Influenza A	0.0488101	0.0292861	CDK6/AKT2/AKT3	3
hsa-miR-29c-3p	hsa04012	ErbB signaling pathway	0.0447029	0.0296081	AKT3/AKT2	2
hsa-miR-29a-3p	hsa05221	Acute myeloid leukemia	0.041652	0.0298938	AKT2/AKT3	2
hsa-miR-29a-3p	hsa04664	Fc epsilon RI signaling pathway	0.042785	0.0303619	AKT2/AKT3	2
hsa-miR-29a-3p	hsa05161	Hepatitis B	0.0433257	0.030404	BCL2/AKT2/AKT3	3
hsa-miR-181a-5p	hsa04014	Ras signaling pathway	0.0207263	0.0304291	RAP1B/VEGFA	2
hsa-miR-29a-3p	hsa04920	Adipocytokine signaling pathway	0.0439295	0.030489	AKT2/AKT3	2
hsa-miR-29c-3p	hsa05203	Viral carcinogenesis	0.0466462	0.0305519	CDK6/CDC42/CCND2	3
hsa-miR-29b-3p	hsa05133	Pertussis	0.0522544	0.0310422	FOS/ITGB1	2
hsa-miR-29b-3p	hsa05412	Arrhythmogenic right ventricular cardiomyopathy (ARVC)	0.0534869	0.0311574	ITGA6/ITGB1	2
hsa-miR-29b-3p	hsa05140	Leishmaniasis	0.0534869	0.0311574	FOS/ITGB1	2
hsa-miR-29c-3p	hsa04211	Longevity regulating pathway	0.0485583	0.0314548	AKT3/AKT2	2
hsa-miR-29c-3p	hsa05410	Hypertrophic cardiomyopathy (HCM)	0.0495407	0.0317424	ITGA6/ITGB1	2
hsa-miR-29b-3p	hsa05152	Tuberculosis	0.0561252	0.0323799	BCL2/AKT2/AKT3	3
hsa-miR-29c-3p	hsa05170	Human immunodeficiency virus 1 infection	0.05128	0.0325034	BCL2/AKT3/AKT2	3
hsa-miR-29b-3p	hsa04360	Axon guidance	0.0568843	0.0325053	CDC42/GSK3B/ITGB1	3
hsa-miR-339-5p	hsa05206	MicroRNAs in cancer	0.0756878	0.0325928	MDM2	1
hsa-miR-29c-3p	hsa04912	GnRH signaling pathway	0.0525314	0.0329425	CDC42/MMP2	2
hsa-miR-339-5p	hsa05165	Human papillomavirus infection	0.0804686	0.0331449	MDM2	1
hsa-miR-29a-3p	hsa05100	Bacterial invasion of epithelial cells	0.0486209	0.0331478	CDC42/ITGB1	2
hsa-miR-29a-3p	hsa05164	Influenza A	0.0488101	0.0331478	CDK6/AKT2/AKT3	3
hsa-miR-339-5p	hsa05010	Alzheimer disease	0.0897555	0.0340126	BACE1	1
hsa-miR-339-5p	hsa04151	PI3K-Akt signaling pathway	0.0861892	0.0340126	MDM2	1
hsa-miR-29c-3p	hsa05414	Dilated cardiomyopathy (DCM)	0.0555859	0.034491	ITGA6/ITGB1	2
hsa-miR-29a-3p	hsa05412	Arrhythmogenic right ventricular cardiomyopathy (ARVC)	0.0534869	0.0359374	ITGA6/ITGB1	2
hsa-miR-29c-3p	hsa04914	Progesterone-mediated oocyte maturation	0.0587022	0.0360452	AKT3/AKT2	2
hsa-miR-29b-3p	hsa05130	Pathogenic Escherichia coli infection	0.0655588	0.0367619	CDC42/FOS/ITGB1	3
hsa-miR-29b-3p	hsa05202	Transcriptional misregulation in cancer	0.0655588	0.0367619	SP1/MYCN/CCND2	3
hsa-miR-29a-3p	hsa05152	Tuberculosis	0.0561252	0.0373131	BCL2/AKT2/AKT3	3
hsa-miR-29a-3p	hsa04360	Axon guidance	0.0568843	0.0374239	CDC42/ITGB1/GSK3B	3
hsa-miR-29c-3p	hsa05142	Chagas disease (American trypanosomiasis)	0.0618785	0.0376039	AKT3/AKT2	2
hsa-miR-29c-3p	hsa04625	C-type lectin receptor signaling pathway	0.0640286	0.0381244	AKT3/AKT2	2
hsa-miR-29c-3p	hsa04620	Toll-like receptor signaling pathway	0.0640286	0.0381244	AKT3/AKT2	2
hsa-miR-29b-3p	hsa04211	Longevity regulating pathway	0.0690531	0.0383628	AKT2/AKT3	2
hsa-miR-29c-3p	hsa04922	Glucagon signaling pathway	0.0662041	0.0386392	AKT3/AKT2	2
hsa-miR-29c-3p	hsa04928	Parathyroid hormone synthesis, secretion and action	0.0662041	0.0386392	BCL2/SP1	2
hsa-miR-29b-3p	hsa05410	Hypertrophic cardiomyopathy (HCM)	0.0704114	0.0387586	ITGA6/ITGB1	2
hsa-miR-29b-3p	hsa04912	GnRH signaling pathway	0.0745391	0.0402914	MMP2/CDC42	2
hsa-miR-29b-3p	hsa05323	Rheumatoid arthritis	0.0745391	0.0402914	VEGFA/FOS	2
hsa-miR-29b-3p	hsa04350	TGF-beta signaling pathway	0.0759322	0.040318	SP1/FBN1	2
hsa-miR-29b-3p	hsa05203	Viral carcinogenesis	0.0756812	0.040318	CDK6/CDC42/CCND2	3
hsa-miR-29b-3p	hsa05414	Dilated cardiomyopathy (DCM)	0.0787436	0.041444	ITGA6/ITGB1	2
hsa-miR-29b-3p	hsa04713	Circadian entrainment	0.0801616	0.0418234	FOS/PER1	2
hsa-miR-29c-3p	hsa04668	TNF signaling pathway	0.0728779	0.0421173	AKT3/AKT2	2
hsa-miR-29a-3p	hsa05202	Transcriptional misregulation in cancer	0.0655588	0.0426861	MYCN/CCNT2/CCND2	3
hsa-miR-29b-3p	hsa04914	Progesterone-mediated oocyte maturation	0.0830218	0.0429423	AKT2/AKT3	2
hsa-miR-29b-3p	hsa04024	cAMP signaling pathway	0.0864614	0.0443392	FOS/AKT2/AKT3	3
hsa-miR-29a-3p	hsa04211	Longevity regulating pathway	0.0690531	0.0445025	AKT2/AKT3	2
hsa-miR-29a-3p	hsa05410	Hypertrophic cardiomyopathy (HCM)	0.0704114	0.0449195	ITGA6/ITGB1	2
hsa-miR-29b-3p	hsa04625	C-type lectin receptor signaling pathway	0.0903085	0.0455337	AKT2/AKT3	2
hsa-miR-29b-3p	hsa04064	NF-kappa B signaling pathway	0.0903085	0.0455337	BCL2/TNFAIP3	2
hsa-miR-29c-3p	hsa04935	Growth hormone synthesis, secretion and action	0.0809292	0.0463162	AKT3/AKT2	2
hsa-miR-29b-3p	hsa04922	Glucagon signaling pathway	0.0932754	0.0466377	AKT2/AKT3	2
hsa-miR-29a-3p	hsa04912	GnRH signaling pathway	0.0745391	0.0470168	CDC42/MMP2	2
hsa-miR-29a-3p	hsa04657	IL-17 signaling pathway	0.0759322	0.0470168	TNFAIP3/GSK3B	2
hsa-miR-29a-3p	hsa05203	Viral carcinogenesis	0.0756812	0.0470168	CDK6/CDC42/CCND2	3
hsa-miR-29c-3p	hsa04919	Thyroid hormone signaling pathway	0.0832794	0.0472029	AKT3/AKT2	2
hsa-miR-29c-3p	hsa00900	Terpenoid backbone biosynthesis	0.0841638	0.0472499	HMGCR	1
hsa-miR-29a-3p	hsa05414	Dilated cardiomyopathy (DCM)	0.0787436	0.0482843	ITGA6/ITGB1	2
hsa-miR-29c-3p	hsa04110	Cell cycle	0.0868443	0.0482947	CDK6/CCND2	2
hsa-miR-29b-3p	hsa05010	Alzheimer disease	0.102217	0.0502707	BACE1/GSK3B/AKT2/AKT3	4
hsa-miR-29b-3p	hsa00900	Terpenoid backbone biosynthesis	0.101651	0.0502707	HMGCR	1
hsa-miR-29a-3p	hsa05170	Human immunodeficiency virus 1 infection	0.082797	0.0502816	BCL2/AKT2/AKT3	3
hsa-miR-29c-3p	hsa04380	Osteoclast differentiation	0.0916691	0.0505014	AKT3/AKT2	2
hsa-miR-29a-3p	hsa05142	Chagas disease (American trypanosomiasis)	0.087371	0.052554	AKT2/AKT3	2
hsa-miR-29c-3p	hsa04728	Dopaminergic synapse	0.0965727	0.0527102	AKT3/AKT2	2
hsa-miR-19b-3p	hsa01521	EGFR tyrosine kinase inhibitor resistance	0.00257272	0.0528085	PTEN/BCL2L11	2
hsa-miR-29a-3p	hsa04625	C-type lectin receptor signaling pathway	0.0903085	0.052812	AKT2/AKT3	2
hsa-miR-29a-3p	hsa04064	NF-kappa B signaling pathway	0.0903085	0.052812	BCL2/TNFAIP3	2
hsa-miR-29a-3p	hsa04620	Toll-like receptor signaling pathway	0.0903085	0.052812	AKT2/AKT3	2
hsa-miR-29a-3p	hsa04922	Glucagon signaling pathway	0.0932754	0.0540466	AKT2/AKT3	2
hsa-miR-29c-3p	hsa04371	Apelin signaling pathway	0.102807	0.0550929	AKT3/AKT2	2
hsa-miR-29c-3p	hsa04910	Insulin signaling pathway	0.102807	0.0550929	AKT3/AKT2	2
hsa-miR-181a-5p	hsa05219	Bladder cancer	0.0401218	0.0559594	VEGFA	1
hsa-miR-181a-5p	hsa05165	Human papillomavirus infection	0.0399724	0.0559594	PTEN/VEGFA	2
hsa-miR-29a-3p	hsa05010	Alzheimer disease	0.102217	0.0581605	BACE1/AKT2/AKT3/GSK3B	4
hsa-miR-29a-3p	hsa00900	Terpenoid backbone biosynthesis	0.101651	0.0581605	HMGCR	1
hsa-miR-29c-3p	hsa04550	Signaling pathways regulating pluripotency of stem cells	0.110435	0.0586471	AKT3/AKT2	2
hsa-miR-29c-3p	hsa04514	Cell adhesion molecules (CAMs)	0.116904	0.0609841	ITGA6/ITGB1	2
hsa-miR-29c-3p	hsa04710	Circadian rhythm	0.116579	0.0609841	PER1	1
hsa-miR-29c-3p	hsa04215	Apoptosis - multiple species	0.120112	0.0621076	BCL2	1
hsa-miR-29c-3p	hsa03410	Base excision repair	0.12363	0.0633712	TDG	1
hsa-miR-29c-3p	hsa04934	Cushing syndrome	0.126123	0.0640917	CDK6/SP1	2
hsa-miR-181a-5p	hsa04340	Hedgehog signaling pathway	0.0487381	0.0663188	BCL2	1
hsa-miR-29c-3p	hsa04530	Tight junction	0.134164	0.0675948	CDC42/ITGB1	2
hsa-miR-29b-3p	hsa04710	Circadian rhythm	0.140268	0.0684236	PER1	1
hsa-miR-29b-3p	hsa04371	Apelin signaling pathway	0.142454	0.0689294	AKT2/AKT3	2
hsa-miR-29b-3p	hsa04215	Apoptosis - multiple species	0.144458	0.0693398	BCL2	1
hsa-miR-29b-3p	hsa03410	Base excision repair	0.148628	0.0707751	TDG	1
hsa-miR-29c-3p	hsa04022	cGMP-PKG signaling pathway	0.142321	0.0710972	AKT3/AKT2	2
hsa-miR-29a-3p	hsa04380	Osteoclast differentiation	0.127631	0.0719723	AKT2/AKT3	2
hsa-miR-181a-5p	hsa05014	Amyotrophic lateral sclerosis (ALS)	0.0553927	0.072636	BCL2	1
hsa-miR-181a-5p	hsa05213	Endometrial cancer	0.05634	0.072636	PTEN	1
hsa-miR-181a-5p	hsa04370	VEGF signaling pathway	0.0572865	0.072636	VEGFA	1
hsa-miR-181a-5p	hsa05031	Amphetamine addiction	0.0667059	0.0752469	FOS	1
hsa-miR-181a-5p	hsa05230	Central carbon metabolism in cancer	0.0676433	0.0752469	PTEN	1
hsa-miR-181a-5p	hsa05214	Glioma	0.072318	0.0752469	PTEN	1
hsa-miR-181a-5p	hsa00562	Inositol phosphate metabolism	0.0704506	0.0752469	PTEN	1
hsa-miR-181a-5p	hsa05140	Leishmaniasis	0.0741821	0.0752469	FOS	1
hsa-miR-181a-5p	hsa04720	Long-term potentiation	0.0648287	0.0752469	RAP1B	1
hsa-miR-181a-5p	hsa05218	Melanoma	0.0695157	0.0752469	PTEN	1
hsa-miR-181a-5p	hsa05212	Pancreatic cancer	0.0732504	0.0752469	VEGFA	1
hsa-miR-181a-5p	hsa05133	Pertussis	0.0732504	0.0752469	FOS	1
hsa-miR-181a-5p	hsa01524	Platinum drug resistance	0.0704506	0.0752469	BCL2	1
hsa-miR-181a-5p	hsa04917	Prolactin signaling pathway	0.0676433	0.0752469	FOS	1
hsa-miR-29a-3p	hsa05017	Spinocerebellar ataxia	0.135819	0.0759117	AKT2/AKT3	2
hsa-miR-29b-3p	hsa04514	Cell adhesion molecules (CAMs)	0.161049	0.076086	ITGA6/ITGB1	2
hsa-miR-27b-3p	hsa05221	Acute myeloid leukemia	0.0329493	0.0772346	CCNA2	1
hsa-miR-27b-3p	hsa04925	Aldosterone synthesis and secretion	0.0479159	0.0772346	LDLR	1
hsa-miR-27b-3p	hsa04152	AMPK signaling pathway	0.0584314	0.0772346	CCNA2	1
hsa-miR-27b-3p	hsa04976	Bile secretion	0.0440703	0.0772346	LDLR	1
hsa-miR-27b-3p	hsa04110	Cell cycle	0.0603339	0.0772346	CCNA2	1
hsa-miR-27b-3p	hsa04218	Cellular senescence	0.0754505	0.0772346	CCNA2	1
hsa-miR-27b-3p	hsa04979	Cholesterol metabolism	0.0246673	0.0772346	LDLR	1
hsa-miR-27b-3p	hsa04927	Cortisol synthesis and secretion	0.0319777	0.0772346	LDLR	1
hsa-miR-27b-3p	hsa04934	Cushing syndrome	0.0749809	0.0772346	LDLR	1
hsa-miR-27b-3p	hsa05161	Hepatitis B	0.0782644	0.0772346	CCNA2	1
hsa-miR-27b-3p	hsa05160	Hepatitis C	0.0749809	0.0772346	LDLR	1
hsa-miR-27b-3p	hsa04142	Lysosome	0.0622336	0.0772346	PSAP	1
hsa-miR-27b-3p	hsa04913	Ovarian steroidogenesis	0.025156	0.0772346	LDLR	1
hsa-miR-27b-3p	hsa04115	p53 signaling pathway	0.0358598	0.0772346	CCNG1	1
hsa-miR-27b-3p	hsa04914	Progesterone-mediated oocyte maturation	0.0483958	0.0772346	CCNA2	1
hsa-miR-27b-3p	hsa05145	Toxoplasmosis	0.0546177	0.0772346	LDLR	1
hsa-miR-29a-3p	hsa04710	Circadian rhythm	0.140268	0.077711	PER1	1
hsa-miR-29a-3p	hsa04371	Apelin signaling pathway	0.142454	0.0782356	AKT2/AKT3	2
hsa-miR-181a-5p	hsa04662	B cell receptor signaling pathway	0.078828	0.0785316	FOS	1
hsa-miR-29a-3p	hsa04215	Apoptosis - multiple species	0.144458	0.0786522	BCL2	1
hsa-miR-29c-3p	hsa04360	Axon guidance	0.161759	0.0801282	CDC42/ITGB1	2
hsa-miR-29a-3p	hsa03410	Base excision repair	0.148628	0.0802309	TDG	1
hsa-miR-27b-3p	hsa05169	Epstein-Barr virus infection	0.0963986	0.0812596	CCNA2	1
hsa-miR-27b-3p	hsa05202	Transcriptional misregulation in cancer	0.0922378	0.0812596	CCNA2	1
hsa-miR-27b-3p	hsa05203	Viral carcinogenesis	0.0977824	0.0812596	CCNA2	1
hsa-miR-27b-3p	hsa05166	Human T-cell leukemia virus 1 infection	0.104677	0.0826401	CCNA2	1
hsa-miR-29b-3p	hsa04390	Hippo signaling pathway	0.176587	0.0827752	GSK3B/CCND2	2
hsa-miR-181a-5p	hsa05142	Chagas disease (American trypanosomiasis)	0.0972083	0.0837084	FOS	1
hsa-miR-181a-5p	hsa05231	Choline metabolism in cancer	0.0935581	0.0837084	FOS	1
hsa-miR-181a-5p	hsa04713	Circadian entrainment	0.0926436	0.0837084	FOS	1
hsa-miR-181a-5p	hsa04657	IL-17 signaling pathway	0.0898951	0.0837084	FOS	1
hsa-miR-181a-5p	hsa04064	NF-kappa B signaling pathway	0.0990286	0.0837084	BCL2	1
hsa-miR-181a-5p	hsa04972	Pancreatic secretion	0.0972083	0.0837084	RAP1B	1
hsa-miR-181a-5p	hsa04070	Phosphatidylinositol signaling system	0.0926436	0.0837084	PTEN	1
hsa-miR-181a-5p	hsa04660	T cell receptor signaling pathway	0.0990286	0.0837084	FOS	1
hsa-miR-181a-5p	hsa04658	Th1 and Th2 cell differentiation	0.0880587	0.0837084	FOS	1
hsa-miR-181a-5p	hsa04620	Toll-like receptor signaling pathway	0.0990286	0.0837084	FOS	1
hsa-miR-29b-3p	hsa04217	Necroptosis	0.180074	0.0837553	BCL2/TNFAIP3	2
hsa-miR-181a-5p	hsa04931	Insulin resistance	0.102659	0.0842186	PTEN	1
hsa-miR-181a-5p	hsa04670	Leukocyte transendothelial migration	0.10718	0.0842186	RAP1B	1
hsa-miR-181a-5p	hsa04659	Th17 cell differentiation	0.101753	0.0842186	FOS	1
hsa-miR-181a-5p	hsa04668	TNF signaling pathway	0.106278	0.0842186	FOS	1
hsa-miR-181a-5p	hsa05145	Toxoplasmosis	0.106278	0.0842186	BCL2	1
hsa-miR-29b-3p	hsa04530	Tight junction	0.183572	0.0847256	CDC42/ITGB1	2
hsa-miR-29c-3p	hsa05130	Pathogenic Escherichia coli infection	0.177368	0.0871284	CDC42/ITGB1	2
hsa-miR-181a-5p	hsa04935	Growth hormone synthesis, secretion and action	0.112578	0.0872319	FOS	1
hsa-miR-29c-3p	hsa05010	Alzheimer disease	0.180118	0.0877476	AKT3/BACE1/AKT2	3
hsa-miR-27b-3p	hsa04144	Endocytosis	0.117896	0.0886434	LDLR	1
hsa-miR-19b-3p	hsa05224	Breast cancer	0.00866127	0.0888919	PTEN/NCOA3	2
hsa-miR-19b-3p	hsa04068	FoxO signaling pathway	0.0069279	0.0888919	PTEN/BCL2L11	2
hsa-miR-29b-3p	hsa04022	cGMP-PKG signaling pathway	0.194128	0.0889137	AKT2/AKT3	2
hsa-miR-181a-5p	hsa04611	Platelet activation	0.117055	0.0894583	RAP1B	1
hsa-miR-181a-5p	hsa04380	Osteoclast differentiation	0.120623	0.0909387	FOS	1
hsa-miR-181a-5p	hsa05135	Yersinia infection	0.122401	0.0910495	FOS	1
hsa-miR-181a-5p	hsa04728	Dopaminergic synapse	0.124177	0.091155	FOS	1
hsa-miR-29a-3p	hsa04934	Cushing syndrome	0.173112	0.0926557	CDK6/GSK3B	2
hsa-miR-29a-3p	hsa04390	Hippo signaling pathway	0.176587	0.0937215	CCND2/GSK3B	2
hsa-miR-29a-3p	hsa04217	Necroptosis	0.180074	0.0947758	BCL2/TNFAIP3	2
hsa-miR-29a-3p	hsa04310	Wnt signaling pathway	0.181822	0.0949047	CCND2/GSK3B	2
hsa-miR-29a-3p	hsa04530	Tight junction	0.183572	0.095033	CDC42/ITGB1	2
hsa-miR-181a-5p	hsa04261	Adrenergic signaling in cardiomyocytes	0.139144	0.0976262	BCL2	1
hsa-miR-181a-5p	hsa04218	Cellular senescence	0.145242	0.0976262	PTEN	1
hsa-miR-181a-5p	hsa04934	Cushing syndrome	0.144373	0.0976262	RAP1B	1
hsa-miR-181a-5p	hsa05226	Gastric cancer	0.139144	0.0976262	BCL2	1
hsa-miR-181a-5p	hsa04150	mTOR signaling pathway	0.144373	0.0976262	PTEN	1
hsa-miR-181a-5p	hsa04932	Non-alcoholic fatty liver disease (NAFLD)	0.139144	0.0976262	BCL2L11	1
hsa-miR-181a-5p	hsa04921	Oxytocin signaling pathway	0.143504	0.0976262	FOS	1
hsa-miR-181a-5p	hsa04217	Necroptosis	0.147844	0.0981919	BCL2	1
hsa-miR-29c-3p	hsa05014	Amyotrophic lateral sclerosis (ALS)	0.204104	0.0986179	BCL2	1
hsa-miR-29b-3p	hsa04621	NOD-like receptor signaling pathway	0.219057	0.0995712	BCL2/TNFAIP3	2
hsa-miR-29a-3p	hsa04022	cGMP-PKG signaling pathway	0.194128	0.0996807	AKT2/AKT3	2
hsa-miR-181a-5p	hsa05225	Hepatocellular carcinoma	0.155607	0.100945	PTEN	1
hsa-miR-181a-5p	hsa04141	Protein processing in endoplasmic reticulum	0.154748	0.100945	BCL2	1
hsa-miR-29c-3p	hsa04024	cAMP signaling pathway	0.212197	0.101695	AKT3/AKT2	2
hsa-miR-27b-3p	hsa05206	MicroRNAs in cancer	0.145664	0.104544	CCNG1	1
hsa-miR-181a-5p	hsa04621	NOD-like receptor signaling pathway	0.166712	0.10569	BCL2	1
hsa-miR-181a-5p	hsa05152	Tuberculosis	0.165862	0.10569	BCL2	1
hsa-miR-27b-3p	hsa05165	Human papillomavirus infection	0.15448	0.10605	CCNA2	1
hsa-miR-181a-5p	hsa04062	Chemokine signaling pathway	0.173482	0.108747	RAP1B	1
hsa-miR-29c-3p	hsa04927	Cortisol synthesis and secretion	0.229301	0.109006	SP1	1
hsa-miR-181a-5p	hsa05130	Pathogenic Escherichia coli infection	0.176008	0.109104	FOS	1
hsa-miR-29b-3p	hsa05014	Amyotrophic lateral sclerosis (ALS)	0.242965	0.109608	BCL2	1
hsa-miR-29a-3p	hsa04621	NOD-like receptor signaling pathway	0.219057	0.111574	BCL2/TNFAIP3	2
hsa-miR-29c-3p	hsa04137	Mitophagy - animal	0.238549	0.112495	SP1	1
hsa-miR-29c-3p	hsa05120	Epithelial cell signaling in Helicobacter pylori infection	0.244655	0.114459	CDC42	1
hsa-miR-181a-5p	hsa05205	Proteoglycans in cancer	0.186877	0.114569	VEGFA	1
hsa-miR-29c-3p	hsa04520	Adherens junction	0.24769	0.114966	CDC42	1
hsa-miR-29c-3p	hsa00562	Inositol phosphate metabolism	0.253725	0.116847	PTEN	1
hsa-miR-29b-3p	hsa05217	Basal cell carcinoma	0.26491	0.118616	GSK3B	1
hsa-miR-29c-3p	hsa05133	Pertussis	0.262689	0.120037	ITGB1	1
hsa-miR-29c-3p	hsa05140	Leishmaniasis	0.265654	0.120458	ITGB1	1
hsa-miR-29a-3p	hsa05130	Pathogenic Escherichia coli infection	0.238853	0.120684	CDC42/ITGB1	2
hsa-miR-29b-3p	hsa04927	Cortisol synthesis and secretion	0.272086	0.120927	SP1	1
hsa-miR-29a-3p	hsa05014	Amyotrophic lateral sclerosis (ALS)	0.242965	0.121787	BCL2	1
hsa-miR-181a-5p	hsa05163	Human cytomegalovirus infection	0.203354	0.123316	VEGFA	1
hsa-miR-29b-3p	hsa04137	Mitophagy - animal	0.282722	0.12473	SP1	1
hsa-miR-29b-3p	hsa05031	Amphetamine addiction	0.286234	0.125358	FOS	1
hsa-miR-29b-3p	hsa05120	Epithelial cell signaling in Helicobacter pylori infection	0.289729	0.125969	CDC42	1
hsa-miR-29b-3p	hsa04520	Adherens junction	0.293207	0.126564	CDC42	1
hsa-miR-29b-3p	hsa00562	Inositol phosphate metabolism	0.300114	0.12862	PTEN	1
hsa-miR-19b-3p	hsa05169	Epstein-Barr virus infection	0.0157905	0.129648	BCL2L11/TNFAIP3	2
hsa-miR-181a-5p	hsa05131	Shigellosis	0.21713	0.130253	BCL2	1
hsa-miR-29a-3p	hsa05217	Basal cell carcinoma	0.26491	0.131741	GSK3B	1
hsa-miR-29c-3p	hsa04540	Gap junction	0.297514	0.133875	PDGFRB	1
hsa-miR-29c-3p	hsa04976	Bile secretion	0.303161	0.135383	HMGCR	1
hsa-miR-29b-3p	hsa00983	Drug metabolism - other enzymes	0.320442	0.136358	IMPDH1	1
hsa-miR-29c-3p	hsa05168	Herpes simplex virus 1 infection	0.310797	0.137052	BCL2/AKT3/AKT2	3
hsa-miR-29c-3p	hsa05323	Rheumatoid arthritis	0.311549	0.137052	VEGFA	1
hsa-miR-29c-3p	hsa04713	Circadian entrainment	0.322581	0.138798	PER1	1
hsa-miR-29c-3p	hsa04070	Phosphatidylinositol signaling system	0.322581	0.138798	PTEN	1
hsa-miR-29c-3p	hsa05150	Staphylococcus aureus infection	0.319839	0.138798	FGG	1
hsa-miR-29a-3p	hsa04024	cAMP signaling pathway	0.282335	0.13931	AKT2/AKT3	2
hsa-miR-29c-3p	hsa04640	Hematopoietic cell lineage	0.328033	0.140121	ITGA6	1
hsa-miR-29a-3p	hsa05120	Epithelial cell signaling in Helicobacter pylori infection	0.289729	0.14185	CDC42	1
hsa-miR-29a-3p	hsa04520	Adherens junction	0.293207	0.142449	CDC42	1
hsa-miR-29a-3p	hsa00562	Inositol phosphate metabolism	0.300114	0.144691	PTEN	1
hsa-miR-29c-3p	hsa04064	NF-kappa B signaling pathway	0.341477	0.144814	BCL2	1
hsa-miR-29b-3p	hsa04540	Gap junction	0.349859	0.147828	PDGFRB	1
hsa-miR-29a-3p	hsa05133	Pertussis	0.310351	0.148493	ITGB1	1
hsa-miR-29a-3p	hsa05140	Leishmaniasis	0.31373	0.148982	ITGB1	1
hsa-miR-29b-3p	hsa04976	Bile secretion	0.356226	0.149465	HMGCR	1
hsa-miR-29a-3p	hsa00983	Drug metabolism - other enzymes	0.320442	0.151033	IMPDH1	1
hsa-miR-29b-3p	hsa04658	Th1 and Th2 cell differentiation	0.362532	0.151055	FOS	1
hsa-miR-29b-3p	hsa05150	Staphylococcus aureus infection	0.374963	0.155157	FGG	1
hsa-miR-29b-3p	hsa04070	Phosphatidylinositol signaling system	0.378034	0.155357	PTEN	1
hsa-miR-29b-3p	hsa04640	Hematopoietic cell lineage	0.384132	0.156789	ITGA6	1
hsa-miR-29b-3p	hsa04916	Melanogenesis	0.390171	0.158178	GSK3B	1
hsa-miR-19b-3p	hsa04210	Apoptosis	0.127719	0.15972	BCL2L11	1
hsa-miR-19b-3p	hsa04215	Apoptosis - multiple species	0.0314374	0.15972	BCL2L11	1
hsa-miR-19b-3p	hsa04140	Autophagy - animal	0.128603	0.15972	PTEN	1
hsa-miR-19b-3p	hsa04218	Cellular senescence	0.145242	0.15972	PTEN	1
hsa-miR-19b-3p	hsa05230	Central carbon metabolism in cancer	0.0676433	0.15972	PTEN	1
hsa-miR-19b-3p	hsa05210	Colorectal cancer	0.08253	0.15972	BCL2L11	1
hsa-miR-19b-3p	hsa00270	Cysteine and methionine metabolism	0.0477841	0.15972	DNMT1	1
hsa-miR-19b-3p	hsa01522	Endocrine resistance	0.0935581	0.15972	NCOA3	1
hsa-miR-19b-3p	hsa05213	Endometrial cancer	0.05634	0.15972	PTEN	1
hsa-miR-19b-3p	hsa04915	Estrogen signaling pathway	0.129485	0.15972	NCOA3	1
hsa-miR-19b-3p	hsa05418	Fluid shear stress and atherosclerosis	0.130367	0.15972	BMPR2	1
hsa-miR-19b-3p	hsa05214	Glioma	0.072318	0.15972	PTEN	1
hsa-miR-19b-3p	hsa04390	Hippo signaling pathway	0.14611	0.15972	BMPR2	1
hsa-miR-19b-3p	hsa04657	IL-17 signaling pathway	0.0898951	0.15972	TNFAIP3	1
hsa-miR-19b-3p	hsa00562	Inositol phosphate metabolism	0.0704506	0.15972	PTEN	1
hsa-miR-19b-3p	hsa04931	Insulin resistance	0.102659	0.15972	PTEN	1
hsa-miR-19b-3p	hsa05162	Measles	0.129485	0.15972	TNFAIP3	1
hsa-miR-19b-3p	hsa05218	Melanoma	0.0695157	0.15972	PTEN	1
hsa-miR-19b-3p	hsa04150	mTOR signaling pathway	0.144373	0.15972	PTEN	1
hsa-miR-19b-3p	hsa04217	Necroptosis	0.147844	0.15972	TNFAIP3	1
hsa-miR-19b-3p	hsa04064	NF-kappa B signaling pathway	0.0990286	0.15972	TNFAIP3	1
hsa-miR-19b-3p	hsa04932	Non-alcoholic fatty liver disease (NAFLD)	0.139144	0.15972	BCL2L11	1
hsa-miR-19b-3p	hsa04115	p53 signaling pathway	0.0704506	0.15972	PTEN	1
hsa-miR-19b-3p	hsa05235	PD-L1 expression and PD-1 checkpoint pathway in cancer	0.085298	0.15972	PTEN	1
hsa-miR-19b-3p	hsa04070	Phosphatidylinositol signaling system	0.0926436	0.15972	PTEN	1
hsa-miR-19b-3p	hsa04151	PI3K-Akt signaling pathway	0.0454555	0.15972	PTEN/BCL2L11	2
hsa-miR-19b-3p	hsa05215	Prostate cancer	0.0926436	0.15972	PTEN	1
hsa-miR-19b-3p	hsa04550	Signaling pathways regulating pluripotency of stem cells	0.133888	0.15972	BMPR2	1
hsa-miR-19b-3p	hsa05222	Small cell lung cancer	0.0880587	0.15972	PTEN	1
hsa-miR-19b-3p	hsa04071	Sphingolipid signaling pathway	0.112578	0.15972	PTEN	1
hsa-miR-19b-3p	hsa04350	TGF-beta signaling pathway	0.0898951	0.15972	BMPR2	1
hsa-miR-19b-3p	hsa04919	Thyroid hormone signaling pathway	0.114372	0.15972	NCOA3	1
hsa-miR-19b-3p	hsa04668	TNF signaling pathway	0.106278	0.15972	TNFAIP3	1
hsa-miR-29a-3p	hsa04540	Gap junction	0.349859	0.163677	PDGFRB	1
hsa-miR-19b-3p	hsa05225	Hepatocellular carcinoma	0.155607	0.163797	PTEN	1
hsa-miR-29b-3p	hsa04659	Th17 cell differentiation	0.407945	0.164273	FOS	1
hsa-miR-29a-3p	hsa04976	Bile secretion	0.356226	0.16543	HMGCR	1
hsa-miR-19b-3p	hsa04360	Axon guidance	0.166712	0.166926	BMPR2	1
hsa-miR-19b-3p	hsa04621	NOD-like receptor signaling pathway	0.166712	0.166926	TNFAIP3	1
hsa-miR-29a-3p	hsa05323	Rheumatoid arthritis	0.365662	0.168573	VEGFA	1
hsa-miR-29a-3p	hsa04350	TGF-beta signaling pathway	0.368777	0.168777	FBN1	1
hsa-miR-29a-3p	hsa04713	Circadian entrainment	0.378034	0.169332	PER1	1
hsa-miR-29a-3p	hsa04070	Phosphatidylinositol signaling system	0.378034	0.169332	PTEN	1
hsa-miR-29a-3p	hsa05150	Staphylococcus aureus infection	0.374963	0.169332	FGG	1
hsa-miR-29a-3p	hsa04640	Hematopoietic cell lineage	0.384132	0.170852	ITGA6	1
hsa-miR-29b-3p	hsa05168	Herpes simplex virus 1 infection	0.429326	0.17173	BCL2/AKT2/AKT3	3
hsa-miR-19b-3p	hsa05202	Transcriptional misregulation in cancer	0.176008	0.172038	MYCN	1
hsa-miR-29a-3p	hsa04916	Melanogenesis	0.390171	0.172324	GSK3B	1
hsa-miR-19b-3p	hsa04510	Focal adhesion	0.183546	0.175234	PTEN	1
hsa-miR-29a-3p	hsa04928	Parathyroid hormone synthesis, secretion and action	0.405019	0.17764	BCL2	1
hsa-miR-29a-3p	hsa03008	Ribosome biogenesis in eukaryotes	0.422371	0.183973	RAN	1
hsa-miR-19b-3p	hsa05166	Human T-cell leukemia virus 1 infection	0.198442	0.18515	PTEN	1
hsa-miR-29a-3p	hsa05168	Herpes simplex virus 1 infection	0.429326	0.185721	BCL2/AKT2/AKT3	3
hsa-miR-29b-3p	hsa00230	Purine metabolism	0.471521	0.187359	IMPDH1	1
hsa-miR-29c-3p	hsa04145	Phagosome	0.457963	0.192827	ITGB1	1
hsa-miR-29c-3p	hsa04390	Hippo signaling pathway	0.46888	0.195939	CCND2	1
hsa-miR-29c-3p	hsa04217	Necroptosis	0.473187	0.195939	BCL2	1
hsa-miR-29c-3p	hsa04310	Wnt signaling pathway	0.475327	0.195939	CCND2	1
hsa-miR-29a-3p	hsa04114	Oocyte meiosis	0.466267	0.20033	CPEB4	1
hsa-miR-29c-3p	hsa04141	Protein processing in endoplasmic reticulum	0.490078	0.200617	BCL2	1
hsa-miR-29a-3p	hsa00230	Purine metabolism	0.471521	0.201218	IMPDH1	1
hsa-miR-29b-3p	hsa04145	Phagosome	0.526081	0.207663	ITGB1	1
hsa-miR-29b-3p	hsa04921	Oxytocin signaling pathway	0.530759	0.208141	FOS	1
hsa-miR-29c-3p	hsa04621	NOD-like receptor signaling pathway	0.518384	0.21074	BCL2	1
hsa-miR-29b-3p	hsa04141	Protein processing in endoplasmic reticulum	0.560091	0.218217	BCL2	1
hsa-miR-29c-3p	hsa04020	Calcium signaling pathway	0.547022	0.220859	PDGFRB	1
hsa-miR-29a-3p	hsa04145	Phagosome	0.526081	0.222994	ITGB1	1
hsa-miR-181a-5p	hsa05168	Herpes simplex virus 1 infection	0.39633	0.235224	BCL2	1
hsa-miR-19b-3p	hsa04060	Cytokine-cytokine receptor interaction	0.25798	0.23535	BMPR2	1
hsa-miR-29a-3p	hsa04141	Protein processing in endoplasmic reticulum	0.560091	0.235828	BCL2	1
hsa-miR-29b-3p	hsa04020	Calcium signaling pathway	0.619233	0.239703	PDGFRB	1
hsa-miR-29a-3p	hsa03013	RNA transport	0.587634	0.245786	RAN	1
hsa-miR-29c-3p	hsa04144	Endocytosis	0.63408	0.254268	CDC42	1
hsa-miR-19b-3p	hsa05165	Human papillomavirus infection	0.285157	0.254488	PTEN	1
hsa-miR-29a-3p	hsa04020	Calcium signaling pathway	0.619233	0.257299	PDGFRB	1
hsa-miR-29b-3p	hsa04144	Endocytosis	0.706478	0.271722	CDC42	1
hsa-miR-19b-3p	hsa05010	Alzheimer disease	0.313612	0.273928	BACE1	1
hsa-miR-29c-3p	hsa05016	Huntington disease	0.712085	0.283618	SP1	1
hsa-miR-29a-3p	hsa04144	Endocytosis	0.706478	0.291632	CDC42	1
hsa-miR-29b-3p	hsa05016	Huntington disease	0.780879	0.298425	SP1	1
hsa-miR-374b-5p	hsa04933	AGE-RAGE signaling pathway in diabetic complications	0.0124471		VEGFA	1
hsa-miR-374b-5p	hsa05219	Bladder cancer	0.00510331		VEGFA	1
hsa-miR-374b-5p	hsa01521	EGFR tyrosine kinase inhibitor resistance	0.00983321		VEGFA	1
hsa-miR-374b-5p	hsa05418	Fluid shear stress and atherosclerosis	0.0173015		VEGFA	1
hsa-miR-374b-5p	hsa04510	Focal adhesion	0.0250187		VEGFA	1
hsa-miR-374b-5p	hsa04066	HIF-1 signaling pathway	0.0135673		VEGFA	1
hsa-miR-374b-5p	hsa05163	Human cytomegalovirus infection	0.028006		VEGFA	1
hsa-miR-374b-5p	hsa05165	Human papillomavirus infection	0.0410754		VEGFA	1
hsa-miR-374b-5p	hsa05167	Kaposi sarcoma-associated herpesvirus infection	0.023525		VEGFA	1
hsa-miR-374b-5p	hsa04010	MAPK signaling pathway	0.0365945		VEGFA	1
hsa-miR-374b-5p	hsa05206	MicroRNAs in cancer	0.038586		VEGFA	1
hsa-miR-374b-5p	hsa05212	Pancreatic cancer	0.0094598		VEGFA	1
hsa-miR-374b-5p	hsa04151	PI3K-Akt signaling pathway	0.0440627		VEGFA	1
hsa-miR-374b-5p	hsa05205	Proteoglycans in cancer	0.0255166		VEGFA	1
hsa-miR-374b-5p	hsa04015	Rap1 signaling pathway	0.0261389		VEGFA	1
hsa-miR-374b-5p	hsa04014	Ras signaling pathway	0.0288773		VEGFA	1
hsa-miR-374b-5p	hsa04926	Relaxin signaling pathway	0.0160568		VEGFA	1
hsa-miR-374b-5p	hsa05211	Renal cell carcinoma	0.0085885		VEGFA	1
hsa-miR-374b-5p	hsa05323	Rheumatoid arthritis	0.0115758		VEGFA	1
hsa-miR-374b-5p	hsa04370	VEGF signaling pathway	0.00734379		VEGFA	1
